# Supplementary material for: {μ-1,5-Bis[(E)-1-(2-pyrid­yl)ethyl­idene]carbonohydrazidato(1−)}bis­[chlorido­methano­lcopper(II)] perchlorate
Source: Acta Crystallogr Sect E Struct Rep Online. 2009 Oct 10;65(Pt 11):m1347. doi: 10.1107/S1600536809040471 (PMC2971001; doi:10.1107/S1600536809040471)
Supplement: Supplementary file 1 [file e-65-m1347-sup1.cif]

##############################################################################
###                                                                        ###
###        Electronic paper (Acta Crystallographica Section E)             ###
###                                                                        ###
##############################################################################
#                                                                            #
# This CIF contains the data in a paper accepted for publication in Acta     #
# Crystallographica Section E. It conforms to the requirements of Notes      #
# for Authors for Section E, and has been peer reviewed under the auspices   #
# of the IUCr Commission on Journals.                                        #
#                                                                            #
# Full details of the Crystallographic Information File format               #
# are given in the paper "The Crystallographic Information File (CIF):       #
# a New Standard Archive File for Crystallography" by S. R. Hall, F. H.      #
# Allen and I. D. Brown [Acta Cryst. (1991), A47, 655-685].                  #
#                                                                            #
# The current version of the core CIF dictionary is obtainable from          #
# ftp://ftp.iucr.org/pub/cif_core.dic. The current version number is 2.4.    #
#                                                                            #
# Software is freely available for graphical display of the structure(s) in  #
# this CIF.  For information consult the CIF home page http://www.iucr.org/  #
# cif/home.html                                                              #
#                                                                            #
# This file may be used for bona fide research purposes within the           #
# scientific community so long as proper attribution is given to the journal # 
# article from which it was obtained.                                        #
#                                                                            #
##############################################################################
                                             
data_I
_audit_creation_method     SHELXL-97
_chemical_name_systematic
;
{\m-1,5-Bis[(<i>E</i>)-1-(2-
pyridyl)ethylidene]carbonohydrazidato(1-)}bis[chloridomethanolcopper(II)]
perchlorate
;
_chemical_name_common     ?
_chemical_formula_moiety     'C17 H23 Cl2 Cu2 N6 O3 +, Cl O4 -'
_chemical_formula_sum     'C17 H23 Cl3 Cu2 N6 O7'
_chemical_formula_iupac     '[Cu2 (C15 H15 N6 O) Cl2 (C H4 O)2] Cl O4'
_chemical_formula_weight     656.84
_chemical_melting_point     ?
_symmetry_cell_setting     'Orthorhombic'
_symmetry_space_group_name_H-M     'P b c a'
_symmetry_space_group_name_Hall     '-P 2ac 2ab'
loop_
    _symmetry_equiv_pos_as_xyz
    'x, y, z'
    '-x+1/2, -y, z+1/2'
    '-x, y+1/2, -z+1/2'
    'x+1/2, -y+1/2, -z'
    '-x, -y, -z'
    'x-1/2, y, -z-1/2'
    'x, -y-1/2, z-1/2'
    '-x-1/2, y-1/2, z'
_cell_length_a     8.0319(3)
_cell_length_b     16.6784(6)
_cell_length_c     37.3492(13)
_cell_angle_alpha     90.00
_cell_angle_beta     90.00
_cell_angle_gamma     90.00
_cell_volume     5003.3(3)
_cell_formula_units_Z     8
_cell_measurement_reflns_used     15443
_cell_measurement_theta_min     2.245
_cell_measurement_theta_max     27.032
_cell_measurement_temperature     298(2)
_exptl_crystal_description     block
_exptl_crystal_colour     dark-green
_exptl_crystal_size_max     0.18
_exptl_crystal_size_mid     0.16
_exptl_crystal_size_min     0.12
_exptl_crystal_density_diffrn     1.744
_exptl_crystal_density_meas     ?
_exptl_crystal_density_method     'not measured'
_exptl_crystal_F_000     2656
_exptl_absorpt_coefficient_mu     2.070
_exptl_absorpt_correction_type     multi-scan
_exptl_absorpt_process_details     '(SHELXTL; Sheldrick, 2008)'
_exptl_absorpt_correction_T_min     0.675
_exptl_absorpt_correction_T_max     0.783
_exptl_special_details
;
;
_diffrn_ambient_temperature     298(2)
_diffrn_radiation_type     MoK\a
_diffrn_radiation_wavelength     0.71073
_diffrn_radiation_source     'fine-focus sealed tube'
_diffrn_radiation_monochromator     graphite
_diffrn_measurement_device_type
;
Bruker SMART APEXII CCD area-detector
;
_diffrn_measurement_method     '\f and \w'
_diffrn_detector_area_resol_mean     ?
_diffrn_reflns_number     30236
_diffrn_reflns_av_R_equivalents     0.0640
_diffrn_reflns_av_sigmaI/netI     0.0524
_diffrn_reflns_theta_min     2.18
_diffrn_reflns_theta_max     27.54
_diffrn_reflns_theta_full     27.54
_diffrn_measured_fraction_theta_max     0.986
_diffrn_measured_fraction_theta_full     0.986
_diffrn_reflns_limit_h_min     -10
_diffrn_reflns_limit_h_max     10
_diffrn_reflns_limit_k_min     -21
_diffrn_reflns_limit_k_max     21
_diffrn_reflns_limit_l_min     -48
_diffrn_reflns_limit_l_max     39
_diffrn_standards_number     ?
_diffrn_standards_interval_count     ?
_diffrn_standards_interval_time     ?
_diffrn_standards_decay_%     ?
_refine_special_details
;
Refinement of <i>F</i>^2^ against ALL reflections. The weighted <i>R</i>-factor
<i>wR</i> and goodness of fit <i>S</i> are based on <i>F</i>^2^, conventional
<i>R</i>-factors <i>R</i> are based on <i>F</i>, with <i>F</i> set to zero for
negative <i>F</i>^2^. The threshold expression of <i>F</i>^2^ >
\s(<i>F</i>^2^) is used only for calculating <i>R</i>-factors(gt) <i>etc</i>.
and is not relevant to the choice of reflections for refinement.
<i>R</i>-factors based on <i>F</i>^2^ are statistically about twice as large
as those based on <i>F</i>, and <i>R</i>- factors based on ALL data will be
even larger.
;
_reflns_number_total     5692
_reflns_number_gt     4016
_reflns_threshold_expression     I>2\s(I)
_refine_ls_structure_factor_coef     Fsqd
_refine_ls_matrix_type     full
_refine_ls_R_factor_all     0.0738
_refine_ls_R_factor_gt     0.0481
_refine_ls_wR_factor_gt     0.1276
_refine_ls_wR_factor_ref     0.1417
_refine_ls_goodness_of_fit_ref     1.041
_refine_ls_restrained_S_all     1.041
_refine_ls_number_reflns     5692
_refine_ls_number_parameters     318
_refine_ls_number_restraints     0
_refine_ls_hydrogen_treatment     constr
_refine_ls_weighting_scheme     calc
_refine_ls_weighting_details
         'calc w=1/[\s^2^(Fo^2^)+(0.0713P)^2^+3.3159P] where P=(Fo^2^+2Fc^2^)/3'
_atom_sites_solution_hydrogens     geom
_atom_sites_solution_primary     direct
_atom_sites_solution_secondary     difmap
_refine_ls_shift/su_max     0.001
_refine_ls_shift/su_mean     0.000
_refine_diff_density_max     0.898
_refine_diff_density_min     -0.670
_refine_ls_extinction_method     none
_refine_ls_extinction_coef     ?
loop_
    _atom_type_symbol
    _atom_type_description
    _atom_type_scat_dispersion_real
    _atom_type_scat_dispersion_imag
    _atom_type_scat_source
    'C' 'C' 0.0033 0.0016
                         'International Tables Vol C Tables 4.2.6.8 and 6.1.1.4'
    'H' 'H' 0.0000 0.0000
                         'International Tables Vol C Tables 4.2.6.8 and 6.1.1.4'
    'N' 'N' 0.0061 0.0033
                         'International Tables Vol C Tables 4.2.6.8 and 6.1.1.4'
    'O' 'O' 0.0106 0.0060
                         'International Tables Vol C Tables 4.2.6.8 and 6.1.1.4'
    'Cl' 'Cl' 0.1484 0.1585
                         'International Tables Vol C Tables 4.2.6.8 and 6.1.1.4'
    'Cu' 'Cu' 0.3201 1.2651
                         'International Tables Vol C Tables 4.2.6.8 and 6.1.1.4'
_computing_data_collection     'SMART (Bruker, 1997)'
_computing_cell_refinement     'SAINT (Bruker, 1997)'
_computing_data_reduction     'SAINT (Bruker, 1997)'
_computing_structure_solution     'SHELXTL (Sheldrick, 2008)'
_computing_structure_refinement     'SHELXTL (Sheldrick, 2008)'
_computing_molecular_graphics     'SHELXTL (Sheldrick, 2008)'
_computing_publication_material     'SHELXTL (Sheldrick, 2008)'
loop_
    _atom_site_type_symbol
    _atom_site_label
    _atom_site_fract_x
    _atom_site_fract_y
    _atom_site_fract_z
    _atom_site_U_iso_or_equiv
    _atom_site_adp_type
    _atom_site_calc_flag
    _atom_site_refinement_flags
    _atom_site_occupancy
    _atom_site_disorder_assembly
    _atom_site_disorder_group
    Cu Cu1 0.62011(6) 0.28060(3) 0.033586(13) 0.03826(15) Uani d . 1 . .
    Cu Cu2 0.81104(6) 0.39647(3) 0.143708(12) 0.03630(15) Uani d . 1 . .
    C C1 0.8701(6) 0.4718(3) 0.21601(12) 0.0538(11) Uani d . 1 . .
    H H1A 0.8464 0.5205 0.2050 0.065 Uiso calc R 1 . .
    C C1W 0.3072(9) 0.2671(5) 0.08697(17) 0.112(3) Uani d . 1 . .
    H H1WA 0.1939 0.2822 0.0916 0.167 Uiso calc R 1 . .
    H H1WB 0.3761 0.2840 0.1066 0.167 Uiso calc R 1 . .
    H H1WC 0.3143 0.2100 0.0844 0.167 Uiso calc R 1 . .
    C C2 0.9166(7) 0.4715(3) 0.25190(13) 0.0610(13) Uani d . 1 . .
    H H2A 0.9248 0.5191 0.2647 0.073 Uiso calc R 1 . .
    C C2W 1.2080(7) 0.4315(5) 0.1542(2) 0.098(2) Uani d . 1 . .
    H H2WA 1.3027 0.4607 0.1455 0.147 Uiso calc R 1 . .
    H H2WB 1.2250 0.3752 0.1504 0.147 Uiso calc R 1 . .
    H H2WC 1.1941 0.4417 0.1794 0.147 Uiso calc R 1 . .
    C C3 0.9502(6) 0.3989(3) 0.26802(12) 0.0569(12) Uani d . 1 . .
    H H3A 0.9802 0.3970 0.2921 0.068 Uiso calc R 1 . .
    C C4 0.9391(5) 0.3293(3) 0.24833(11) 0.0486(10) Uani d . 1 . .
    H H4A 0.9623 0.2799 0.2588 0.058 Uiso calc R 1 . .
    C C5 0.8929(5) 0.3338(3) 0.21264(11) 0.0411(9) Uani d . 1 . .
    C C6 0.8894(7) 0.1789(3) 0.20249(13) 0.0591(12) Uani d . 1 . .
    H H6A 0.8749 0.1424 0.1829 0.089 Uiso calc R 1 . .
    H H6B 0.8048 0.1694 0.2201 0.089 Uiso calc R 1 . .
    H H6C 0.9971 0.1708 0.2130 0.089 Uiso calc R 1 . .
    C C7 0.8762(5) 0.2626(3) 0.18923(11) 0.0398(9) Uani d . 1 . .
    C C8 0.7643(5) 0.2622(2) 0.09818(10) 0.0368(8) Uani d . 1 . .
    C C9 0.8716(5) 0.4960(3) 0.06034(12) 0.0481(10) Uani d . 1 . .
    H H9A 0.9033 0.4835 0.0845 0.072 Uiso calc R 1 . .
    H H9B 0.8118 0.5459 0.0600 0.072 Uiso calc R 1 . .
    H H9C 0.9695 0.5006 0.0457 0.072 Uiso calc R 1 . .
    C C10 0.7642(4) 0.4315(2) 0.04617(10) 0.0346(8) Uani d . 1 . .
    C C11 0.6971(5) 0.4355(2) 0.00899(10) 0.0364(8) Uani d . 1 . .
    C C12 0.7161(5) 0.5001(3) -0.01319(11) 0.0447(10) Uani d . 1 . .
    H H12A 0.7704 0.5459 -0.0051 0.054 Uiso calc R 1 . .
    C C13 0.6538(6) 0.4967(3) -0.04776(13) 0.0543(12) Uani d . 1 . .
    H H13A 0.6684 0.5398 -0.0633 0.065 Uiso calc R 1 . .
    C C14 0.5709(6) 0.4299(3) -0.05879(12) 0.0579(12) Uani d . 1 . .
    H H14A 0.5266 0.4270 -0.0818 0.069 Uiso calc R 1 . .
    C C15 0.5539(6) 0.3668(3) -0.03538(11) 0.0491(10) Uani d . 1 . .
    H H15A 0.4969 0.3213 -0.0429 0.059 Uiso calc R 1 . .
    N N1 0.8586(4) 0.4049(2) 0.19707(9) 0.0411(8) Uani d . 1 . .
    N N2 0.8459(4) 0.28245(19) 0.15635(9) 0.0387(7) Uani d . 1 . .
    N N3 0.8162(5) 0.2289(2) 0.12969(9) 0.0424(8) Uani d . 1 . .
    H H3B 0.8291 0.1781 0.1324 0.051 Uiso calc R 1 . .
    N N4 0.7825(4) 0.34270(19) 0.09563(8) 0.0359(7) Uani d . 1 . .
    N N5 0.7277(4) 0.36484(18) 0.06188(8) 0.0340(7) Uani d . 1 . .
    N N6 0.6157(4) 0.3682(2) -0.00234(9) 0.0392(7) Uani d . 1 . .
    O O1 0.7099(4) 0.21631(15) 0.07431(7) 0.0447(7) Uani d . 1 . .
    O O1W 0.3611(4) 0.3035(2) 0.05585(9) 0.0620(9) Uani d . 1 . .
    O O2W 1.0641(4) 0.45651(19) 0.13568(8) 0.0540(8) Uani d . 1 . .
    O O4 0.2605(8) 0.6862(8) 0.1635(3) 0.276(6) Uani d . 1 . .
    O O5 0.1217(13) 0.6334(4) 0.20860(15) 0.189(4) Uani d . 1 . .
    O O6 0.0314(10) 0.7448(4) 0.17370(16) 0.159(3) Uani d . 1 . .
    O O7 0.0200(11) 0.6230(3) 0.15081(16) 0.167(3) Uani d . 1 . .
    Cl Cl1 0.54972(14) 0.18014(6) -0.00266(3) 0.0493(3) Uani d . 1 . .
    Cl Cl2 0.64899(14) 0.50485(7) 0.13951(3) 0.0529(3) Uani d . 1 . .
    Cl Cl3 0.1126(2) 0.66852(9) 0.17526(4) 0.0740(4) Uani d . 1 . .
    H H1W 0.2879 0.2904 0.0347 0.089 Uiso d R 1 . .
    H H2W 1.0197 0.5118 0.1398 0.089 Uiso d R 1 . .
loop_
    _atom_site_aniso_label
    _atom_site_aniso_U_11
    _atom_site_aniso_U_22
    _atom_site_aniso_U_33
    _atom_site_aniso_U_12
    _atom_site_aniso_U_13
    _atom_site_aniso_U_23
    Cu1 0.0495(3) 0.0282(3) 0.0371(3) -0.0014(2) -0.0063(2) -0.00165(19)
    Cu2 0.0432(3) 0.0324(3) 0.0332(3) 0.0015(2) -0.00304(19) -0.00154(19)
    C1 0.063(3) 0.047(3) 0.051(3) -0.004(2) -0.004(2) -0.006(2)
    C1W 0.101(5) 0.180(8) 0.055(4) -0.031(5) 0.007(4) 0.014(4)
    C2 0.075(3) 0.060(3) 0.048(3) -0.006(3) -0.007(2) -0.013(2)
    C2W 0.051(3) 0.128(6) 0.115(5) 0.007(4) -0.011(3) -0.010(5)
    C3 0.062(3) 0.072(4) 0.037(2) -0.005(3) -0.005(2) -0.004(2)
    C4 0.054(2) 0.057(3) 0.034(2) -0.004(2) -0.0024(19) 0.0016(19)
    C5 0.038(2) 0.048(3) 0.037(2) -0.0022(17) 0.0008(16) 0.0019(19)
    C6 0.082(3) 0.045(3) 0.050(3) 0.006(2) -0.002(2) 0.007(2)
    C7 0.042(2) 0.040(2) 0.038(2) 0.0016(17) 0.0020(17) 0.0037(17)
    C8 0.047(2) 0.032(2) 0.0311(19) -0.0011(16) 0.0009(16) -0.0001(16)
    C9 0.055(2) 0.040(2) 0.050(3) -0.0123(19) -0.0035(19) 0.0011(19)
    C10 0.0360(19) 0.030(2) 0.038(2) 0.0001(15) 0.0023(16) -0.0010(16)
    C11 0.0362(19) 0.033(2) 0.040(2) 0.0052(16) 0.0035(16) -0.0015(16)
    C12 0.051(2) 0.037(2) 0.046(2) 0.0006(18) 0.0006(19) 0.0029(18)
    C13 0.067(3) 0.049(3) 0.047(3) 0.013(2) 0.002(2) 0.015(2)
    C14 0.076(3) 0.057(3) 0.041(2) 0.011(3) -0.013(2) 0.002(2)
    C15 0.060(3) 0.042(2) 0.045(2) 0.003(2) -0.015(2) 0.0004(19)
    N1 0.0473(19) 0.037(2) 0.0389(18) -0.0001(14) -0.0046(15) -0.0018(15)
    N2 0.0471(19) 0.0336(18) 0.0355(17) -0.0011(14) -0.0040(14) -0.0013(14)
    N3 0.065(2) 0.0291(18) 0.0333(17) 0.0030(15) -0.0065(15) 0.0006(14)
    N4 0.0467(18) 0.0319(18) 0.0289(16) -0.0031(14) -0.0004(13) 0.0008(13)
    N5 0.0393(17) 0.0304(17) 0.0322(16) 0.0006(13) -0.0007(13) -0.0013(13)
    N6 0.0456(18) 0.0320(18) 0.0399(18) 0.0011(14) -0.0058(14) -0.0006(14)
    O1 0.0696(19) 0.0259(14) 0.0386(15) -0.0030(13) -0.0103(13) -0.0012(12)
    O1W 0.060(2) 0.069(2) 0.057(2) 0.0002(16) 0.0050(16) 0.0026(17)
    O2W 0.0486(17) 0.055(2) 0.0578(19) -0.0072(15) -0.0076(14) -0.0021(15)
    O4 0.077(4) 0.488(17) 0.263(9) -0.028(7) -0.029(5) 0.232(11)
    O5 0.361(11) 0.138(5) 0.068(3) -0.100(6) -0.028(5) 0.020(3)
    O6 0.242(8) 0.129(5) 0.108(4) 0.047(6) -0.015(5) -0.033(4)
    O7 0.295(9) 0.073(3) 0.131(5) -0.026(4) -0.096(5) -0.015(3)
    Cl1 0.0617(7) 0.0353(6) 0.0509(6) -0.0058(5) -0.0110(5) -0.0075(4)
    Cl2 0.0561(6) 0.0500(7) 0.0526(6) 0.0180(5) -0.0067(5) -0.0051(5)
    Cl3 0.0885(10) 0.0661(9) 0.0673(9) -0.0155(7) 0.0015(7) -0.0110(7)
_geom_special_details
;
 All esds (except the esd in the dihedral angle between two l.s. planes)
 are estimated using the full covariance matrix.  The cell esds are taken
 into account individually in the estimation of esds in distances, angles
 and torsion angles; correlations between esds in cell parameters are only
 used when they are defined by crystal symmetry.  An approximate (isotropic)
 treatment of cell esds is used for estimating esds involving l.s. planes.
;
loop_
    _geom_bond_atom_site_label_1
    _geom_bond_atom_site_label_2
    _geom_bond_site_symmetry_2
    _geom_bond_distance
    _geom_bond_publ_flag
    Cu1 N5 . 1.959(3) ?
    Cu1 N6 . 1.985(3) ?
    Cu1 O1 . 1.996(3) ?
    Cu1 Cl1 . 2.2270(11) ?
    Cu1 O1W . 2.273(3) ?
    Cu2 N2 . 1.979(3) ?
    Cu2 N4 . 2.020(3) ?
    Cu2 N1 . 2.034(3) ?
    Cu2 Cl2 . 2.2330(11) ?
    Cu2 O2W . 2.285(3) ?
    C1 N1 . 1.324(6) ?
    C1 C2 . 1.392(6) ?
    C1 H1A . 0.9300 ?
    C1W O1W . 1.380(7) ?
    C1W H1WA . 0.9600 ?
    C1W H1WB . 0.9600 ?
    C1W H1WC . 0.9600 ?
    C2 C3 . 1.378(7) ?
    C2 H2A . 0.9300 ?
    C2W O2W . 1.411(6) ?
    C2W H2WA . 0.9600 ?
    C2W H2WB . 0.9600 ?
    C2W H2WC . 0.9600 ?
    C3 C4 . 1.378(6) ?
    C3 H3A . 0.9300 ?
    C4 C5 . 1.386(6) ?
    C4 H4A . 0.9300 ?
    C5 N1 . 1.349(5) ?
    C5 C7 . 1.481(6) ?
    C6 C7 . 1.486(6) ?
    C6 H6A . 0.9600 ?
    C6 H6B . 0.9600 ?
    C6 H6C . 0.9600 ?
    C7 N2 . 1.294(5) ?
    C8 O1 . 1.253(4) ?
    C8 N4 . 1.354(5) ?
    C8 N3 . 1.367(5) ?
    C9 C10 . 1.477(5) ?
    C9 H9A . 0.9600 ?
    C9 H9B . 0.9600 ?
    C9 H9C . 0.9600 ?
    C10 N5 . 1.292(5) ?
    C10 C11 . 1.491(5) ?
    C11 N6 . 1.366(5) ?
    C11 C12 . 1.367(6) ?
    C12 C13 . 1.386(6) ?
    C12 H12A . 0.9300 ?
    C13 C14 . 1.362(7) ?
    C13 H13A . 0.9300 ?
    C14 C15 . 1.375(6) ?
    C14 H14A . 0.9300 ?
    C15 N6 . 1.330(5) ?
    C15 H15A . 0.9300 ?
    N2 N3 . 1.358(5) ?
    N3 H3B . 0.8600 ?
    N4 N5 . 1.386(4) ?
    O1W H1W . 1.0086 ?
    O2W H2W . 1.0003 ?
    O4 Cl3 . 1.301(7) ?
    O5 Cl3 . 1.378(6) ?
    O6 Cl3 . 1.430(7) ?
    O7 Cl3 . 1.401(5) ?
loop_
    _geom_angle_atom_site_label_1
    _geom_angle_atom_site_label_2
    _geom_angle_atom_site_label_3
    _geom_angle_site_symmetry_1
    _geom_angle_site_symmetry_3
    _geom_angle
    _geom_angle_publ_flag
    N5 Cu1 N6 . . 81.04(13) ?
    N5 Cu1 O1 . . 79.33(12) ?
    N6 Cu1 O1 . . 156.56(13) ?
    N5 Cu1 Cl1 . . 168.39(10) ?
    N6 Cu1 Cl1 . . 97.97(10) ?
    O1 Cu1 Cl1 . . 98.68(8) ?
    N5 Cu1 O1W . . 94.93(13) ?
    N6 Cu1 O1W . . 96.16(13) ?
    O1 Cu1 O1W . . 98.17(13) ?
    Cl1 Cu1 O1W . . 96.68(10) ?
    N2 Cu2 N4 . . 78.56(13) ?
    N2 Cu2 N1 . . 78.81(14) ?
    N4 Cu2 N1 . . 157.34(13) ?
    N2 Cu2 Cl2 . . 151.28(11) ?
    N4 Cu2 Cl2 . . 103.35(10) ?
    N1 Cu2 Cl2 . . 97.03(10) ?
    N2 Cu2 O2W . . 109.06(13) ?
    N4 Cu2 O2W . . 100.30(12) ?
    N1 Cu2 O2W . . 86.07(13) ?
    Cl2 Cu2 O2W . . 98.88(9) ?
    N1 C1 C2 . . 122.0(5) ?
    N1 C1 H1A . . 119.0 ?
    C2 C1 H1A . . 119.0 ?
    O1W C1W H1WA . . 109.5 ?
    O1W C1W H1WB . . 109.5 ?
    H1WA C1W H1WB . . 109.5 ?
    O1W C1W H1WC . . 109.5 ?
    H1WA C1W H1WC . . 109.5 ?
    H1WB C1W H1WC . . 109.5 ?
    C3 C2 C1 . . 118.5(5) ?
    C3 C2 H2A . . 120.8 ?
    C1 C2 H2A . . 120.8 ?
    O2W C2W H2WA . . 109.5 ?
    O2W C2W H2WB . . 109.5 ?
    H2WA C2W H2WB . . 109.5 ?
    O2W C2W H2WC . . 109.5 ?
    H2WA C2W H2WC . . 109.5 ?
    H2WB C2W H2WC . . 109.5 ?
    C4 C3 C2 . . 119.6(4) ?
    C4 C3 H3A . . 120.2 ?
    C2 C3 H3A . . 120.2 ?
    C3 C4 C5 . . 119.0(4) ?
    C3 C4 H4A . . 120.5 ?
    C5 C4 H4A . . 120.5 ?
    N1 C5 C4 . . 121.2(4) ?
    N1 C5 C7 . . 115.5(3) ?
    C4 C5 C7 . . 123.3(4) ?
    C7 C6 H6A . . 109.5 ?
    C7 C6 H6B . . 109.5 ?
    H6A C6 H6B . . 109.5 ?
    C7 C6 H6C . . 109.5 ?
    H6A C6 H6C . . 109.5 ?
    H6B C6 H6C . . 109.5 ?
    N2 C7 C5 . . 111.9(4) ?
    N2 C7 C6 . . 124.7(4) ?
    C5 C7 C6 . . 123.4(4) ?
    O1 C8 N4 . . 126.4(3) ?
    O1 C8 N3 . . 118.1(4) ?
    N4 C8 N3 . . 115.5(3) ?
    C10 C9 H9A . . 109.5 ?
    C10 C9 H9B . . 109.5 ?
    H9A C9 H9B . . 109.5 ?
    C10 C9 H9C . . 109.5 ?
    H9A C9 H9C . . 109.5 ?
    H9B C9 H9C . . 109.5 ?
    N5 C10 C9 . . 126.7(4) ?
    N5 C10 C11 . . 112.3(3) ?
    C9 C10 C11 . . 120.8(3) ?
    N6 C11 C12 . . 120.8(4) ?
    N6 C11 C10 . . 115.2(3) ?
    C12 C11 C10 . . 124.0(4) ?
    C11 C12 C13 . . 119.5(4) ?
    C11 C12 H12A . . 120.2 ?
    C13 C12 H12A . . 120.2 ?
    C14 C13 C12 . . 119.4(4) ?
    C14 C13 H13A . . 120.3 ?
    C12 C13 H13A . . 120.3 ?
    C13 C14 C15 . . 118.9(4) ?
    C13 C14 H14A . . 120.6 ?
    C15 C14 H14A . . 120.6 ?
    N6 C15 C14 . . 122.6(4) ?
    N6 C15 H15A . . 118.7 ?
    C14 C15 H15A . . 118.7 ?
    C1 N1 C5 . . 119.7(4) ?
    C1 N1 Cu2 . . 126.5(3) ?
    C5 N1 Cu2 . . 113.6(3) ?
    C7 N2 N3 . . 124.1(3) ?
    C7 N2 Cu2 . . 119.9(3) ?
    N3 N2 Cu2 . . 115.6(2) ?
    N2 N3 C8 . . 114.7(3) ?
    N2 N3 H3B . . 122.6 ?
    C8 N3 H3B . . 122.6 ?
    C8 N4 N5 . . 107.1(3) ?
    C8 N4 Cu2 . . 113.0(2) ?
    N5 N4 Cu2 . . 136.6(2) ?
    C10 N5 N4 . . 124.8(3) ?
    C10 N5 Cu1 . . 118.2(3) ?
    N4 N5 Cu1 . . 116.1(2) ?
    C15 N6 C11 . . 118.7(4) ?
    C15 N6 Cu1 . . 128.4(3) ?
    C11 N6 Cu1 . . 112.8(2) ?
    C8 O1 Cu1 . . 109.9(2) ?
    C1W O1W Cu1 . . 121.4(4) ?
    C1W O1W H1W . . 112.5 ?
    Cu1 O1W H1W . . 102.2 ?
    C2W O2W Cu2 . . 122.3(4) ?
    C2W O2W H2W . . 119.3 ?
    Cu2 O2W H2W . . 93.8 ?
    O4 Cl3 O5 . . 110.7(5) ?
    O4 Cl3 O7 . . 112.7(7) ?
    O5 Cl3 O7 . . 112.7(4) ?
    O4 Cl3 O6 . . 101.6(6) ?
    O5 Cl3 O6 . . 116.0(5) ?
    O7 Cl3 O6 . . 102.3(4) ?
loop_
    _geom_hbond_atom_site_label_D
    _geom_hbond_atom_site_label_H
    _geom_hbond_atom_site_label_A
    _geom_hbond_site_symmetry_A
    _geom_hbond_distance_DH
    _geom_hbond_distance_HA
    _geom_hbond_distance_DA
    _geom_hbond_angle_DHA
    N3 H3B Cl2 8_755 0.86 2.91 3.766(4) 176.2
    O1W H1W Cl1 4_455 1.01 2.31 3.205(4) 147.4
    O2W H2W O7 1_655 1.00 1.90 2.855(6) 158.8
data_global
_journal_date_recd_electronic     2009-07-16
_journal_date_accepted     2009-10-05
_journal_name_full     'Acta Crystallographica, Section E'
_journal_year     2009
_journal_volume     65
_journal_issue     11
_journal_page_first     m1347
_journal_page_last     m1347
_journal_paper_category     QM
_journal_coeditor_code     FI2081
_publ_contact_author_name     'Wei Huang'
_publ_contact_author_address
;
Anhui Key Laboratory of Functional Coordination Compound,
School of Chemistry and Chemical Engineering,
Anqing Teachers College,
Anqing, 246011, Anhui, P. R. China
;
_publ_contact_author_email     'whuang_nju@yahoo.cn'
_publ_contact_author_fax     '086(556)5500690'
_publ_contact_author_phone     '086(556)5500090'
_publ_section_title
;\
{\m-1,5-Bis[(<i>E</i>)-1-(2-pyridyl)ethylidene]carbonohydrazidato(1-)}\
bis[chloridomethanolcopper(II)] perchlorate
;
loop_
    _publ_author_name
    _publ_author_footnote
    _publ_author_address
    'Huang, Wei' .
;
Anhui Key Laboratory of Functional Coordination Compounds,
School of Chemistry and Chemical Engineering,
Anqing Teachers College,
Anqing, 246011 Anhui
People's Republic of China
;
