# Supplementary material for: {μ-1,5-Bis[(E)-1-(2-pyrid­yl)ethyl­idene]carbonohydrazidato(1−)}bis­[chlorido­methano­lcopper(II)] perchlorate
Source: Acta Crystallogr Sect E Struct Rep Online. 2009 Oct 10;65(Pt 11):m1347. doi: 10.1107/S1600536809040471 (PMC2971001; doi:10.1107/S1600536809040471)
Supplement: Supplementary file 2 [file e-65-m1347-Isup2.hkl]

# 
# h,k,l, Fc-squared, Fo-squared, sigma(Fo-squared) and status flag 
# 
data_I
_shelx_title ' hw in Pbca' 
_shelx_refln_list_code          4 
_shelx_F_calc_maximum      516.53 
_exptl_crystal_F_000      2656.00 
_reflns_d_resolution_high  0.7687 
 
loop_ 
 _symmetry_equiv_pos_as_xyz 
 'x, y, z' 
 '-x+1/2, -y, z+1/2' 
 '-x, y+1/2, -z+1/2' 
 'x+1/2, -y+1/2, -z' 
 '-x, -y, -z' 
 'x-1/2, y, -z-1/2' 
 'x, -y-1/2, z-1/2' 
 '-x-1/2, y-1/2, z' 
 
_cell_length_a     8.0319 
_cell_length_b    16.6784 
_cell_length_c    37.3492 
_cell_angle_alpha  90.000 
_cell_angle_beta   90.000 
_cell_angle_gamma  90.000 
 
_shelx_F_squared_multiplier     1.000 
 
loop_ 
 _refln_index_h 
 _refln_index_k 
 _refln_index_l 
 _refln_F_squared_calc 
 _refln_F_squared_meas 
 _refln_F_squared_sigma 
 _refln_observed_status 
   2   0   0    65302.94    70256.26   2414.16 o 
   4   0   0    64244.47    57389.43   1982.40 o 
   6   0   0      113.57      231.86     45.27 o 
   8   0   0       28.05      -52.01     52.01 o 
  10   0   0       25.85      177.44    105.15 o 
   2   1   0    37834.12    37264.12   1011.49 o 
   4   1   0    26398.22    28758.98    710.76 o 
   6   1   0     1044.56      917.28     46.37 o 
   8   1   0       41.18       22.85     35.33 o 
  10   1   0      494.19      721.24    200.36 o 
   0   2   0    76349.73    67243.01   4415.83 o 
   2   2   0     2899.17     3121.44     97.21 o 
   4   2   0     4670.95     3897.79    103.46 o 
   6   2   0     3259.53     2874.12     89.84 o 
   8   2   0     2633.53     2666.17    156.63 o 
  10   2   0       36.92      119.61     67.73 o 
   2   3   0    21635.25    20889.22    575.55 o 
   4   3   0     7434.27     8488.53    251.48 o 
   6   3   0      202.46      150.65     41.05 o 
   8   3   0        2.20       -9.49     54.54 o 
  10   3   0        5.43       39.14     79.88 o 
   0   4   0    13938.90    13057.55    908.08 o 
   2   4   0      632.49      856.19     49.54 o 
   4   4   0    24170.01    24703.59    688.34 o 
   6   4   0       27.58       43.87     36.46 o 
   8   4   0     5559.63     5386.15    258.67 o 
  10   4   0      454.68      539.38    111.32 o 
   2   5   0    16472.59    15534.37    394.20 o 
   4   5   0       84.40       42.71     24.75 o 
   6   5   0     1742.60     2168.94    263.26 o 
   8   5   0      690.12      610.20    111.24 o 
  10   5   0       11.84       27.90    129.01 o 
   0   6   0     4294.03     6322.40    491.31 o 
   2   6   0    23468.01    25819.32    730.02 o 
   4   6   0     4322.44     4362.41    250.92 o 
   6   6   0     1728.77     1743.80    119.32 o 
   8   6   0      724.16      800.11    161.89 o 
   2   7   0     1112.03     1954.23     84.61 o 
   4   7   0     6332.94     7526.74    314.42 o 
   6   7   0    16602.89    17376.84    681.06 o 
   8   7   0      374.78      260.50    171.16 o 
   0   8   0    17049.31    14064.64   1025.93 o 
   2   8   0    13087.04    15349.72    496.15 o 
   4   8   0     1532.90     1465.62    125.51 o 
   6   8   0     4122.72     4496.25    225.84 o 
   8   8   0      175.37      188.95     76.39 o 
   2   9   0        3.74       12.29     20.35 o 
   4   9   0     1197.48     1247.55     98.89 o 
   6   9   0        5.80        1.21     63.01 o 
   8   9   0       20.67       66.70     79.24 o 
   0  10   0    37429.95    36940.62   1602.81 o 
   2  10   0     6211.71     6197.08    273.76 o 
   4  10   0     5523.26     6504.44    292.77 o 
   6  10   0     6843.67     7310.35    551.79 o 
   8  10   0      289.31      308.62     91.55 o 
   2  11   0        5.71      -36.03     36.03 o 
   4  11   0     5587.00     5928.72    274.18 o 
   6  11   0     3580.92     3602.90    206.92 o 
   8  11   0      474.35      448.03    102.79 o 
   0  12   0     1122.31     1517.44    276.06 o 
   2  12   0       71.38       56.25     52.82 o 
   4  12   0       22.38       40.23     52.83 o 
   6  12   0      153.49      217.43     73.61 o 
   8  12   0       60.25      177.86     92.05 o 
   2  13   0    44482.69    44507.29   1646.87 o 
   4  13   0     4092.10     4381.63    228.75 o 
   6  13   0      416.89      291.67     87.78 o 
   8  13   0      555.90      744.51    129.66 o 
   0  14   0      469.88      260.45    168.16 o 
   2  14   0     1814.30     2211.59    158.33 o 
   4  14   0     3177.08     3260.60    190.85 o 
   6  14   0       47.77        0.33     73.37 o 
   2  15   0     2596.54     2593.22    170.24 o 
   4  15   0      244.43      260.57     75.98 o 
   6  15   0     1315.36     1534.07    196.01 o 
   0  16   0     3050.23     2283.52    374.80 o 
   2  16   0     1211.92     1461.88    131.89 o 
   4  16   0     2617.24     2629.01    177.90 o 
   6  16   0      111.86      166.77     94.45 o 
   2  17   0      116.72      -51.35    133.86 o 
   4  17   0     1213.67     1471.22    139.02 o 
   6  17   0     2742.19     3273.83    467.76 o 
   0  18   0    18002.35    17168.00   1383.78 o 
   2  18   0     1454.87     1528.55    303.10 o 
   4  18   0     3009.91     2925.48    334.98 o 
   2  19   0     1160.16     1494.86    267.20 o 
   4  19   0        5.84      -41.70    136.68 o 
   0  20   0      625.85      171.93    260.45 o 
   2  20   0     1585.31     1436.61    461.44 o 
   2  21   0     2925.77     4090.81    605.66 o 
   1   1   1      136.38      207.51      7.01 o 
   2   1   1     6361.15     5845.38    101.84 o 
   3   1   1     1506.43     1565.17     34.58 o 
   4   1   1     3192.13     2441.08     52.23 o 
   5   1   1     2579.11     2851.06     61.95 o 
   6   1   1     2519.96     2792.07     62.45 o 
   7   1   1     1390.89     1326.80     54.03 o 
   8   1   1       69.14        1.16     25.18 o 
   9   1   1       66.54       62.03     36.65 o 
  10   1   1       55.00      202.12     57.72 o 
   0   2   1    44232.48    40052.24   1219.37 o 
   1   2   1   103583.16    97883.63   2249.57 o 
   2   2   1    18817.33    18477.83    339.16 o 
   3   2   1      770.69      969.71     24.57 o 
   4   2   1       71.62       10.05     10.04 o 
   5   2   1     2423.74     2709.77     57.68 o 
   6   2   1     1454.15     1255.06     38.51 o 
   7   2   1      595.42      615.33     38.62 o 
   8   2   1     1523.28     1594.15    143.35 o 
   9   2   1      159.45      185.95     43.57 o 
  10   2   1      101.89       68.79     52.01 o 
   1   3   1     1985.15     2661.92     63.32 o 
   2   3   1       19.47       23.93     12.29 o 
   3   3   1       75.00      116.48     13.06 o 
   4   3   1     5077.12     4012.95     83.06 o 
   5   3   1     9107.20     9683.77    183.71 o 
   6   3   1     2784.51     3062.13     97.86 o 
   7   3   1      838.64      728.70     52.25 o 
   8   3   1      292.62      275.81     48.51 o 
   9   3   1      818.73      916.78     74.12 o 
  10   3   1       54.51      157.84     55.63 o 
   0   4   1    65226.39    65551.39   3062.15 o 
   1   4   1     1099.94     1123.45     39.90 o 
   2   4   1     3376.01     2931.02     71.82 o 
   3   4   1     3995.27     3710.60    110.49 o 
   4   4   1        1.95       64.84     18.68 o 
   5   4   1     3325.73     3391.91     92.03 o 
   6   4   1       26.97       63.33     28.60 o 
   7   4   1     5663.98     5606.84    179.34 o 
   8   4   1      392.82      440.66     59.33 o 
   9   4   1      237.55      275.42     55.28 o 
  10   4   1       67.35       69.00     60.50 o 
   1   5   1     5248.81     4472.48    120.18 o 
   2   5   1    21967.51    20287.06    396.65 o 
   3   5   1    65214.44    64626.11   1242.16 o 
   4   5   1     6746.92     6056.80    192.88 o 
   5   5   1      162.94      223.01     31.49 o 
   6   5   1      213.41      183.56     34.50 o 
   7   5   1     1783.48     1707.65     94.47 o 
   8   5   1      160.36      167.41     45.56 o 
   9   5   1      204.49      106.06     70.01 o 
  10   5   1      100.75       46.68     68.55 o 
   0   6   1     1104.12      953.12     61.48 o 
   1   6   1    11396.22    12013.88    322.53 o 
   2   6   1    13506.76    14833.96    314.01 o 
   3   6   1     7196.11     6700.89    152.90 o 
   4   6   1     3683.97     3719.83    114.97 o 
   5   6   1     3482.38     3028.28    142.15 o 
   6   6   1     1378.73     1093.12     74.56 o 
   7   6   1     5821.25     5719.49    295.12 o 
   8   6   1     1091.49     1208.87     93.18 o 
   9   6   1      475.32      492.39     92.26 o 
   1   7   1     6517.47     6394.75    185.89 o 
   2   7   1     5739.92     6304.59    139.52 o 
   3   7   1      433.24      495.31     42.32 o 
   4   7   1     2060.52     2263.66     75.77 o 
   5   7   1     8844.58     8544.63    233.58 o 
   6   7   1      128.48      190.00     41.20 o 
   7   7   1      704.94      559.67     57.98 o 
   8   7   1      422.81      342.29     76.51 o 
   9   7   1      361.73      430.58     69.67 o 
   0   8   1    31815.20    29978.49   1098.13 o 
   1   8   1    15133.79    15522.31    418.07 o 
   2   8   1     5001.44     4718.40    129.65 o 
   3   8   1     9761.81     9490.53    269.83 o 
   4   8   1     4167.51     3840.13    132.97 o 
   5   8   1     2879.31     2607.53    110.80 o 
   6   8   1     2950.10     2896.37    165.14 o 
   7   8   1        3.87       69.74     42.36 o 
   8   8   1       50.42       15.43     47.61 o 
   9   8   1        2.67        6.27     53.53 o 
   1   9   1    21263.01    21935.17    581.42 o 
   2   9   1     6535.58     5775.94    147.12 o 
   3   9   1     1119.32      885.79     54.20 o 
   4   9   1     2957.54     2802.13    125.50 o 
   5   9   1    11446.18    11827.49    341.60 o 
   6   9   1     1389.74     1412.74     83.31 o 
   7   9   1      731.13      803.87     70.69 o 
   8   9   1       21.71      -73.50     73.50 o 
   9   9   1      340.07      398.22     75.21 o 
   0  10   1     4506.29     4860.79    177.67 o 
   1  10   1     6609.87     6581.42    199.69 o 
   2  10   1       12.42       78.38     22.29 o 
   3  10   1    16641.69    16269.96    443.90 o 
   4  10   1     2970.36     2869.41    113.34 o 
   5  10   1      254.76      337.55     48.99 o 
   6  10   1      189.83      336.98     58.04 o 
   7  10   1      786.81      757.84     73.62 o 
   8  10   1      252.59      238.69     60.16 o 
   9  10   1      352.39      171.99    133.72 o 
   1  11   1    15654.07    15129.77    418.37 o 
   2  11   1      670.82      858.33     85.61 o 
   3  11   1     1782.98     1705.15     98.29 o 
   4  11   1      649.95      702.89     57.94 o 
   5  11   1     1046.63      962.28    142.47 o 
   6  11   1     1256.95     1168.13     80.49 o 
   7  11   1       45.19       74.57     52.34 o 
   8  11   1       17.56       38.64     55.26 o 
   0  12   1     4121.62     4041.38    160.46 o 
   1  12   1     2838.09     3191.70    105.64 o 
   2  12   1      722.46      852.44     69.77 o 
   3  12   1     7154.67     7053.25    219.06 o 
   4  12   1       58.99       64.11     39.06 o 
   5  12   1      344.21      334.81     55.26 o 
   6  12   1      853.12      853.01     76.21 o 
   7  12   1     1151.08     1329.46     98.48 o 
   8  12   1      916.01     1008.33     96.31 o 
   1  13   1     7512.92     8187.02    299.28 o 
   2  13   1     2420.11     2982.80    124.87 o 
   3  13   1     1950.76     1963.49     91.21 o 
   4  13   1     1831.47     1722.82     92.31 o 
   5  13   1        2.68       21.15     46.45 o 
   6  13   1        9.27        0.06     47.44 o 
   7  13   1       13.47       47.84     56.92 o 
   8  13   1       81.01      143.50     67.81 o 
   0  14   1     1529.46     1467.68    113.43 o 
   1  14   1     1559.83     1564.37     85.15 o 
   2  14   1        5.95       42.42     38.86 o 
   3  14   1      915.68      779.57     62.52 o 
   4  14   1       53.66      101.14     48.98 o 
   5  14   1      281.63      282.68     57.94 o 
   6  14   1       29.35        4.48     54.13 o 
   7  14   1      186.88      278.81     68.46 o 
   1  15   1     3467.58     3728.82    285.25 o 
   2  15   1     2972.12     2953.60    185.70 o 
   3  15   1     2922.94     2898.55    119.19 o 
   4  15   1     1919.95     1668.39     96.80 o 
   5  15   1      699.50      833.68    100.32 o 
   6  15   1      229.92      315.34     69.20 o 
   7  15   1      279.31      410.51     77.50 o 
   0  16   1     2354.04     2019.78    247.07 o 
   1  16   1      483.58      803.49    120.48 o 
   2  16   1      547.56      429.09     74.86 o 
   3  16   1      839.40      952.11     98.10 o 
   4  16   1       26.03       11.64     49.99 o 
   5  16   1     1109.70     1301.61    101.31 o 
   6  16   1      229.35      173.63     69.18 o 
   1  17   1      545.63      477.90    115.13 o 
   2  17   1      870.88      905.33    137.42 o 
   3  17   1      819.53      653.25     68.19 o 
   4  17   1       25.80       14.70     51.38 o 
   5  17   1      222.86      248.68     67.81 o 
   6  17   1      124.49      257.12     74.70 o 
   0  18   1     3396.15     3912.07    568.80 o 
   1  18   1      485.60      438.88    123.32 o 
   2  18   1      174.69      257.69    115.37 o 
   3  18   1      319.22      273.07     98.20 o 
   4  18   1      192.79       67.24     60.51 o 
   5  18   1      148.58      192.78     69.29 o 
   1  19   1      261.48      198.32    114.46 o 
   2  19   1      121.70      199.60    119.74 o 
   3  19   1      468.47      485.75    127.64 o 
   4  19   1      936.04      980.09    167.24 o 
   0  20   1       22.11       89.65    165.50 o 
   1  20   1      759.01      586.10    151.16 o 
   2  20   1       10.38       -6.86    111.50 o 
   3  20   1      644.70      684.58    151.61 o 
   1  21   1      401.26      272.28    138.64 o 
   2  21   1       56.39      116.88    116.51 o 
   1   0   2   165201.42   149103.41   3951.30 o 
   2   0   2    12670.73    12719.57    315.58 o 
   3   0   2    17336.15    18361.46    455.76 o 
   4   0   2       90.20       72.78     28.54 o 
   5   0   2    23374.94    20203.32    508.90 o 
   6   0   2     1128.01     1507.73     63.94 o 
   7   0   2     1188.43     1116.19     60.96 o 
   8   0   2      797.39      745.26     71.43 o 
   9   0   2       21.78       35.11     48.35 o 
  10   0   2       10.79       33.91     82.37 o 
   1   1   2     2682.17     2990.04     64.83 o 
   2   1   2   266798.13   253183.89   4147.15 o 
   3   1   2    10506.37    10084.95    174.15 o 
   4   1   2    12515.59    10968.66    191.25 o 
   5   1   2    13331.09    11542.04    203.77 o 
   6   1   2     2229.25     2234.15     60.08 o 
   7   1   2     1180.94     1502.16     52.00 o 
   8   1   2       53.41       46.13     29.27 o 
   9   1   2      377.28      381.96     42.85 o 
  10   1   2      381.43      345.50     70.75 o 
   0   2   2    22327.10    23094.11    693.78 o 
   1   2   2       86.62      136.24     12.97 o 
   2   2   2     2056.66     2191.75     48.03 o 
   3   2   2       12.75       39.88      9.30 o 
   4   2   2     9952.72     9901.17    167.99 o 
   5   2   2     2907.91     3195.56     67.82 o 
   6   2   2        5.29      -10.56     17.61 o 
   7   2   2      589.34      597.92     40.23 o 
   8   2   2      364.67      317.10     38.81 o 
   9   2   2       26.90       -1.76     40.92 o 
  10   2   2       13.26       50.61     52.50 o 
   1   3   2    36496.34    35844.92    776.30 o 
   2   3   2      213.48      120.92     20.37 o 
   3   3   2    27722.27    25208.88    463.86 o 
   4   3   2     1706.26     1670.18     44.56 o 
   5   3   2     3801.38     3800.93     91.26 o 
   6   3   2     4336.92     4267.24    110.60 o 
   7   3   2      935.00      930.67     54.81 o 
   8   3   2       61.84      105.92     41.82 o 
   9   3   2       10.40       43.81     43.85 o 
  10   3   2      363.31      402.87     69.07 o 
   0   4   2    50021.00    49940.34   1526.20 o 
   1   4   2      987.20     1364.34     59.98 o 
   2   4   2     5483.15     5159.22    123.83 o 
   3   4   2    21657.76    20539.55    427.45 o 
   4   4   2     6841.67     6538.11    149.50 o 
   5   4   2     3087.36     3746.95    114.99 o 
   6   4   2      258.01      185.83     33.23 o 
   7   4   2     3285.16     3605.61    133.74 o 
   8   4   2      239.86      207.27     47.61 o 
   9   4   2     2005.31     2021.48    190.22 o 
  10   4   2       92.47      153.23     64.59 o 
   1   5   2     5930.24     6882.56    176.13 o 
   2   5   2       51.43       35.07     10.48 o 
   3   5   2      267.79      217.30     20.24 o 
   4   5   2     3308.13     3222.54    126.00 o 
   5   5   2      262.00      297.35     33.19 o 
   6   5   2     2357.47     2086.55     84.23 o 
   7   5   2        0.11       -0.13     33.95 o 
   8   5   2        2.01       -7.98     41.32 o 
   9   5   2       40.87      139.04     53.97 o 
  10   5   2       15.52        6.43     60.59 o 
   0   6   2        2.88       14.65     19.88 o 
   1   6   2    15697.54    13850.10    338.50 o 
   2   6   2      322.81      190.96     14.79 o 
   3   6   2     1228.91     1246.60     45.77 o 
   4   6   2     5745.66     5475.72    194.14 o 
   5   6   2      419.65      466.66     55.12 o 
   6   6   2      921.39     1080.17     65.94 o 
   7   6   2      205.35      135.07     40.84 o 
   8   6   2      864.61      951.94     73.42 o 
   9   6   2      343.00      349.45     63.90 o 
   1   7   2       48.67       84.85     18.49 o 
   2   7   2       34.94       23.35     11.10 o 
   3   7   2    22525.00    21710.67    456.28 o 
   4   7   2     7659.19     7711.18    208.11 o 
   5   7   2     4311.07     3654.42    207.77 o 
   6   7   2      394.69      278.68     41.68 o 
   7   7   2       79.14      111.18     50.77 o 
   8   7   2        0.49      -15.44     44.30 o 
   9   7   2       12.48       33.60     50.53 o 
   0   8   2     2701.83     2470.95    186.16 o 
   1   8   2    31387.61    29183.78    759.14 o 
   2   8   2     1509.58     1344.38     48.44 o 
   3   8   2      124.95      108.75     25.01 o 
   4   8   2     1051.80     1175.24     88.65 o 
   5   8   2     2073.36     2084.88     86.30 o 
   6   8   2      303.86      380.08     49.27 o 
   7   8   2      133.01      110.46     44.76 o 
   8   8   2      384.24      292.25     58.93 o 
   9   8   2        1.59      -50.08     50.08 o 
   1   9   2       71.43       72.65     24.32 o 
   2   9   2       14.44       -0.75     21.30 o 
   3   9   2      115.90      135.09     43.00 o 
   4   9   2      364.38      306.40     40.04 o 
   5   9   2     1442.12     1451.25     78.98 o 
   6   9   2      802.25      740.99     68.92 o 
   7   9   2       94.31       31.10     53.80 o 
   8   9   2       55.11       43.82     48.45 o 
   9   9   2        0.83       -2.53     56.49 o 
   0  10   2     2026.62     2051.62    219.12 o 
   1  10   2    23003.79    22598.02    602.52 o 
   2  10   2     1950.96     2133.75     78.45 o 
   3  10   2     1220.58     1520.69     92.89 o 
   4  10   2     2173.76     2204.03     96.75 o 
   5  10   2     4573.90     4301.34    153.68 o 
   6  10   2      103.63       85.17     44.09 o 
   7  10   2     1711.08     1814.71    103.91 o 
   8  10   2      380.31      484.39     71.44 o 
   9  10   2      193.39      218.09    147.18 o 
   1  11   2      326.28      464.18     35.11 o 
   2  11   2     1701.98     1792.36     99.83 o 
   3  11   2     3547.13     3545.70    122.75 o 
   4  11   2      762.25      812.08     62.01 o 
   5  11   2     1699.92     1667.53    160.68 o 
   6  11   2       35.91       81.43     46.04 o 
   7  11   2       19.86        0.65     48.50 o 
   8  11   2        7.14       -6.66     56.91 o 
   0  12   2     8119.60     8493.12    292.25 o 
   1  12   2       95.07      121.23     50.13 o 
   2  12   2        4.22       24.31     38.55 o 
   3  12   2        3.32       48.69     34.01 o 
   4  12   2     6237.64     6457.34    210.49 o 
   5  12   2       26.02       11.55     41.93 o 
   6  12   2       89.86      125.40     52.58 o 
   7  12   2       97.25      109.50     56.53 o 
   8  12   2      795.22      665.39    132.24 o 
   1  13   2     2496.60     2161.65    120.53 o 
   2  13   2      101.54       67.64     39.59 o 
   3  13   2     9447.84     9561.44    269.70 o 
   4  13   2      653.05      535.54     69.09 o 
   5  13   2     2112.93     2177.79    152.25 o 
   6  13   2     1036.82     1155.38     94.58 o 
   7  13   2       15.53      -40.30     52.12 o 
   8  13   2      202.34      169.08     69.48 o 
   0  14   2    24771.76    23873.40    915.13 o 
   1  14   2       37.77      -14.55     34.75 o 
   2  14   2     2249.74     2316.40    144.69 o 
   3  14   2     2748.08     2832.49    114.77 o 
   4  14   2     3938.51     3578.90    143.79 o 
   5  14   2       39.67       -5.48     45.78 o 
   6  14   2      152.76      100.60     53.90 o 
   7  14   2     1224.71     1081.03     98.83 o 
   1  15   2      222.48      169.21    106.04 o 
   2  15   2     2191.95     2141.40    107.63 o 
   3  15   2      174.54      199.72     49.07 o 
   4  15   2      520.28      571.56     64.44 o 
   5  15   2       47.82       65.64     51.32 o 
   6  15   2     2365.75     2531.12    171.69 o 
   7  15   2       89.78       79.41     65.50 o 
   0  16   2      667.78      522.52    150.87 o 
   1  16   2     3360.75     3727.10    237.53 o 
   2  16   2        2.02      -33.63     57.10 o 
   3  16   2        6.38      -30.29     45.42 o 
   4  16   2     1385.17     1271.16     93.70 o 
   5  16   2      115.02      106.20     56.23 o 
   6  16   2       14.30       16.54     60.55 o 
   1  17   2        0.00       29.12     86.71 o 
   2  17   2     3412.64     3770.70    252.26 o 
   3  17   2      613.65      489.73     77.35 o 
   4  17   2      180.11      220.65     59.11 o 
   5  17   2     2150.62     2450.63    255.93 o 
   6  17   2      991.75     1073.37    103.49 o 
   0  18   2     1176.43     1037.84    218.21 o 
   1  18   2     3804.02     3553.57    247.49 o 
   2  18   2       42.38       49.70     97.16 o 
   3  18   2       17.81       21.57     89.29 o 
   4  18   2      780.64      835.29    153.36 o 
   5  18   2      718.63      800.50    133.76 o 
   1  19   2      217.59      262.35    120.53 o 
   2  19   2     3004.69     3570.46    263.43 o 
   3  19   2        8.55      102.32    116.16 o 
   4  19   2      103.27       89.65    115.97 o 
   0  20   2     2150.77     1650.64    274.88 o 
   1  20   2      426.04      445.85    137.31 o 
   2  20   2       49.03      -42.49     97.89 o 
   3  20   2       89.89       94.18    105.08 o 
   1  21   2      285.04      330.72    138.06 o 
   2  21   2     1370.49     1664.64    223.03 o 
   1   1   3    58152.03    58790.18   1125.27 o 
   2   1   3      132.33      215.83     13.29 o 
   3   1   3    33546.63    35798.31    647.76 o 
   4   1   3     7081.03     7126.23    139.72 o 
   5   1   3     3038.38     3762.58     83.65 o 
   6   1   3     1157.66     1176.80     41.42 o 
   7   1   3     1746.55     1728.54     54.36 o 
   8   1   3       76.65       32.10     30.50 o 
   9   1   3      165.69      184.86     38.02 o 
  10   1   3       11.35      123.95     63.84 o 
   0   2   3    22017.80    25676.99    785.14 o 
   1   2   3    32824.22    35858.97    688.48 o 
   2   2   3    47709.66    47891.73    912.99 o 
   3   2   3      117.86      201.35     16.38 o 
   4   2   3        3.23       22.53     13.04 o 
   5   2   3      757.56     1301.38     41.56 o 
   6   2   3      147.19      107.99     22.27 o 
   7   2   3     3492.51     3201.77     97.04 o 
   8   2   3       11.66        5.15     27.27 o 
   9   2   3      373.20      469.23     53.13 o 
  10   2   3      113.13      124.90     65.71 o 
   1   3   3    37456.61    40645.62    928.69 o 
   2   3   3     2538.46     2722.04     70.42 o 
   3   3   3    53813.37    53247.80   1015.60 o 
   4   3   3     3285.71     3457.24     81.08 o 
   5   3   3     4551.18     3934.73     93.82 o 
   6   3   3      700.55      618.92     40.35 o 
   7   3   3     3986.83     4216.12    134.81 o 
   8   3   3       54.75       32.76     36.36 o 
   9   3   3      534.72      476.57    107.95 o 
  10   3   3       68.30       63.82     53.23 o 
   0   4   3    18791.55    20310.71    628.49 o 
   1   4   3     5252.69     5817.69    148.89 o 
   2   4   3     2113.85     2276.58     56.31 o 
   3   4   3     1869.91     1428.40     47.26 o 
   4   4   3     9429.08     9506.79    316.93 o 
   5   4   3    11743.53    10719.66    301.97 o 
   6   4   3       73.77       81.25     28.78 o 
   7   4   3      117.11       80.22     35.39 o 
   8   4   3     1094.86      919.51     65.20 o 
   9   4   3       37.36       49.61     49.37 o 
  10   4   3       21.09      127.79     58.41 o 
   1   5   3     8064.62     8252.09    191.22 o 
   2   5   3     9696.23     9583.42    196.54 o 
   3   5   3     4771.08     5266.75    141.03 o 
   4   5   3       19.76       62.84     18.41 o 
   5   5   3    22916.30    23344.56    781.63 o 
   6   5   3      261.71      267.91     47.30 o 
   7   5   3     1493.22     1212.60     81.52 o 
   8   5   3        0.29      -16.94     39.16 o 
   9   5   3     1588.21     1560.34    101.42 o 
  10   5   3       29.75       85.85     61.10 o 
   0   6   3      716.15      675.01     57.28 o 
   1   6   3    30270.98    29568.14    700.53 o 
   2   6   3    10579.63    11389.72    263.28 o 
   3   6   3        4.80       19.42     12.13 o 
   4   6   3     5703.33     5170.52    149.49 o 
   5   6   3     4492.86     4451.58    204.02 o 
   6   6   3      591.07      600.67     48.72 o 
   7   6   3       75.17       97.40     39.02 o 
   8   6   3     1087.48     1164.75     83.05 o 
   9   6   3      506.56      403.74     64.68 o 
   1   7   3     9306.32     8842.39    226.46 o 
   2   7   3     3219.28     3036.69     78.50 o 
   3   7   3    18276.48    18428.98    414.55 o 
   4   7   3     1132.96     1113.08     56.58 o 
   5   7   3     1802.16     1823.58     80.48 o 
   6   7   3     1878.02     1825.92    167.91 o 
   7   7   3     2140.79     2036.00     92.44 o 
   8   7   3        1.75      140.37     50.21 o 
   9   7   3        2.14       12.91     51.78 o 
   0   8   3     8692.22     7963.07    319.48 o 
   1   8   3     1173.54     1558.38     60.90 o 
   2   8   3       26.13       28.81     17.13 o 
   3   8   3    17321.03    16870.72    418.27 o 
   4   8   3     7132.21     7097.46    198.22 o 
   5   8   3       71.00       45.86     31.21 o 
   6   8   3      112.17       54.81     34.96 o 
   7   8   3     5770.27     5825.91    349.05 o 
   8   8   3      115.14       90.47     51.01 o 
   9   8   3      528.49      495.35     74.78 o 
   1   9   3    14954.44    14047.88    346.23 o 
   2   9   3     1998.61     1923.20     87.95 o 
   3   9   3     7266.87     8369.36    213.90 o 
   4   9   3     1219.80     1063.13     67.20 o 
   5   9   3      797.83      847.97     58.29 o 
   6   9   3     3469.32     3536.56    136.77 o 
   7   9   3       62.72       56.33     46.83 o 
   8   9   3        5.77      -40.82     60.22 o 
   9   9   3       23.09       60.33     58.79 o 
   0  10   3     1809.41     1491.34     94.65 o 
   1  10   3     5721.27     4904.99    173.99 o 
   2  10   3      376.69      483.64     61.82 o 
   3  10   3    22352.52    22470.33    562.21 o 
   4  10   3     1384.03     1327.00     73.62 o 
   5  10   3       35.97       42.59     36.92 o 
   6  10   3      244.21      283.54     56.90 o 
   7  10   3      568.63      482.51     65.32 o 
   8  10   3      227.53       75.06     53.86 o 
   9  10   3      215.97      195.92    105.22 o 
   1  11   3    19388.11    17525.38    430.77 o 
   2  11   3     5348.33     5455.56    179.19 o 
   3  11   3      544.83      458.12     48.92 o 
   4  11   3      276.77      346.89     51.26 o 
   5  11   3     7208.75     7438.52    236.18 o 
   6  11   3      445.96      508.57     62.96 o 
   7  11   3      864.86      955.57     98.09 o 
   8  11   3      107.72       84.96     64.93 o 
   0  12   3     1319.83     1603.22    112.98 o 
   1  12   3    27049.46    25640.19    684.56 o 
   2  12   3       40.78       14.90     29.34 o 
   3  12   3      974.48      903.71     65.12 o 
   4  12   3      178.72      315.62     68.29 o 
   5  12   3       16.70        2.02     40.76 o 
   6  12   3      553.38      546.44     67.68 o 
   7  12   3      422.63      414.02     67.07 o 
   8  12   3      772.47      911.42     93.07 o 
   1  13   3      575.45      652.41     95.29 o 
   2  13   3     1432.25     1483.50     95.68 o 
   3  13   3      719.75      549.48     70.00 o 
   4  13   3      367.72      385.97     53.99 o 
   5  13   3     1563.60     1947.90    107.91 o 
   6  13   3      750.55      915.90     82.33 o 
   7  13   3       28.87      -38.24     53.54 o 
   8  13   3       50.79       19.74     74.71 o 
   0  14   3        7.71       65.47     87.94 o 
   1  14   3      902.83     1099.91     71.92 o 
   2  14   3       39.05       27.74     38.44 o 
   3  14   3        4.24      -36.79     37.55 o 
   4  14   3       33.26       69.56     43.66 o 
   5  14   3       29.62       13.62     48.37 o 
   6  14   3       28.91       41.83     53.59 o 
   7  14   3       33.62       13.00     57.03 o 
   1  15   3     1717.90     1741.60    113.81 o 
   2  15   3      605.95      675.56     65.23 o 
   3  15   3     5791.32     6486.09    220.04 o 
   4  15   3     1766.02     1858.42    106.22 o 
   5  15   3       22.16      106.34     54.07 o 
   6  15   3      454.68      492.30     73.13 o 
   7  15   3      333.03      430.76     78.21 o 
   0  16   3      593.07      500.46    154.82 o 
   1  16   3     5961.81     6651.42    271.11 o 
   2  16   3      185.18      167.71     68.89 o 
   3  16   3       70.10       76.91     49.44 o 
   4  16   3        0.80        8.29     48.59 o 
   5  16   3        2.93       33.91     55.73 o 
   6  16   3       99.64       65.37     62.72 o 
   1  17   3      939.36     1050.52    140.66 o 
   2  17   3       30.87      100.52     63.46 o 
   3  17   3        1.76      -51.98     55.47 o 
   4  17   3       10.01       35.22     53.14 o 
   5  17   3       80.61       86.36     58.62 o 
   6  17   3       11.29       86.39     67.38 o 
   0  18   3      479.51      416.50    176.37 o 
   1  18   3     2008.78     2315.60    207.57 o 
   2  18   3        4.29       29.62     78.15 o 
   3  18   3     1854.35     1943.27    131.03 o 
   4  18   3      266.93      413.08     89.59 o 
   5  18   3      963.56      925.27     96.15 o 
   1  19   3     1238.59     1386.98    176.05 o 
   2  19   3       33.55      -38.28     91.55 o 
   3  19   3      885.50     1139.67    142.69 o 
   4  19   3      809.52      848.82    110.16 o 
   0  20   3      168.92      625.41    330.81 o 
   1  20   3       23.71      -50.41    113.37 o 
   2  20   3        9.29      -74.70    111.03 o 
   3  20   3      297.92      329.01    122.15 o 
   1  21   3      581.17      294.04    169.56 o 
   2  21   3      245.61      572.45    241.35 o 
   0   0   4      326.45      289.30     23.69 o 
   1   0   4     7846.00     8775.55    305.12 o 
   2   0   4   134186.28   137023.63   3568.32 o 
   3   0   4     3029.77     4913.16    143.35 o 
   4   0   4     8014.94     9692.29    275.57 o 
   5   0   4    10027.13     8831.41    235.01 o 
   6   0   4    12142.80    12274.52    323.04 o 
   7   0   4     8049.04     8180.14    231.00 o 
   8   0   4     2953.45     3136.52    132.55 o 
   9   0   4      215.85      193.09     64.18 o 
  10   0   4       81.15      259.30    119.23 o 
   1   1   4     9747.95    10036.81    207.61 o 
   2   1   4    96249.97    93534.74   1871.63 o 
   3   1   4    80779.07    82918.92   1572.98 o 
   4   1   4     6013.16     6237.80    124.09 o 
   5   1   4      117.84      369.03     27.66 o 
   6   1   4       77.07       48.89     19.19 o 
   7   1   4      951.34      709.81     37.70 o 
   8   1   4        5.17       11.14     28.31 o 
   9   1   4      453.25      340.59     50.93 o 
  10   1   4       36.45       10.77     59.40 o 
   0   2   4    12943.16    14897.46    458.73 o 
   1   2   4    25347.81    25451.43    494.40 o 
   2   2   4    29271.53    30525.44    616.34 o 
   3   2   4     1659.92     1117.58     34.50 o 
   4   2   4    15735.54    15886.59    331.03 o 
   5   2   4      833.77      947.86     41.56 o 
   6   2   4      208.30      213.43     24.48 o 
   7   2   4      859.72     1018.23     53.33 o 
   8   2   4       63.00      107.71     30.68 o 
   9   2   4       34.82      -20.62     40.53 o 
  10   2   4       61.94       39.83     76.01 o 
   1   3   4    22149.00    24218.88    532.93 o 
   2   3   4     6678.45     6431.95    138.50 o 
   3   3   4     1149.10     1473.78     40.65 o 
   4   3   4    18481.51    19081.85    376.13 o 
   5   3   4    10328.88    10204.46    220.03 o 
   6   3   4     5185.95     4858.07    122.05 o 
   7   3   4      927.12      955.05     49.49 o 
   8   3   4        3.03        7.49     35.06 o 
   9   3   4      384.61      365.98     61.21 o 
  10   3   4      542.05      579.38     76.09 o 
   0   4   4      221.54      198.99     17.44 o 
   1   4   4       44.72       40.55      8.71 o 
   2   4   4    10867.44    10991.43    235.11 o 
   3   4   4     2795.71     2869.11    113.26 o 
   4   4   4       29.10       69.01     18.51 o 
   5   4   4        8.75       58.71     18.49 o 
   6   4   4      188.23      265.43     34.65 o 
   7   4   4        4.10       42.97     33.01 o 
   8   4   4      196.18      129.14     42.21 o 
   9   4   4      143.65       97.15     53.62 o 
  10   4   4      927.79      890.79     87.44 o 
   1   5   4    19035.49    20078.81    425.00 o 
   2   5   4       58.85       57.48     15.99 o 
   3   5   4    11774.73    11040.41    279.35 o 
   4   5   4     4981.06     4973.80    129.90 o 
   5   5   4     1922.42     2131.49     82.27 o 
   6   5   4     1809.18     1617.39    107.05 o 
   7   5   4      630.80      689.44     54.68 o 
   8   5   4       13.34       42.25     40.57 o 
   9   5   4       23.02       39.23     51.63 o 
  10   5   4        4.02      121.39     72.37 o 
   0   6   4    30686.91    33256.98   1028.21 o 
   1   6   4      264.82      137.01     20.25 o 
   2   6   4       10.03       31.54     12.67 o 
   3   6   4       32.44       74.92     14.17 o 
   4   6   4     4800.86     4725.88    130.26 o 
   5   6   4       85.94      201.96     33.13 o 
   6   6   4        5.60      -28.22     28.22 o 
   7   6   4      310.36      160.69     40.22 o 
   8   6   4     3040.31     3151.04    214.99 o 
   9   6   4      174.99      185.89     56.45 o 
   1   7   4      487.50      556.08     41.62 o 
   2   7   4    16737.77    19006.57    429.23 o 
   3   7   4    11465.33    10210.87    258.01 o 
   4   7   4     9938.85    10080.51    265.10 o 
   5   7   4      175.23      121.84     31.73 o 
   6   7   4       97.10      216.42     40.24 o 
   7   7   4        8.44       77.99     40.87 o 
   8   7   4      406.78      325.91     59.28 o 
   9   7   4       45.41       55.32     54.31 o 
   0   8   4    32874.77    34748.40   1267.56 o 
   1   8   4     1930.15     1560.57     57.84 o 
   2   8   4      358.92      475.73     29.59 o 
   3   8   4      625.28      836.35     53.62 o 
   4   8   4      144.91      153.82     30.88 o 
   5   8   4      334.93      375.78     65.71 o 
   6   8   4     1386.35     1538.03     91.06 o 
   7   8   4      206.33      171.75     46.22 o 
   8   8   4      566.43      628.15     71.41 o 
   9   8   4       31.89       71.40     64.97 o 
   1   9   4     3153.43     2956.85     85.85 o 
   2   9   4     1836.13     1747.24     61.92 o 
   3   9   4     1896.46     2093.01     76.71 o 
   4   9   4      264.38      225.93     34.64 o 
   5   9   4       29.64       14.98     33.50 o 
   6   9   4      466.57      451.04     69.49 o 
   7   9   4       82.60      130.93     51.76 o 
   8   9   4        7.96       34.89     52.20 o 
   9   9   4        0.59       49.30     57.98 o 
   0  10   4     4162.55     3862.59    181.14 o 
   1  10   4    11541.68    12540.43    314.67 o 
   2  10   4     7794.47     7717.68    184.41 o 
   3  10   4     2293.55     2215.14     94.91 o 
   4  10   4      753.87      783.70     63.95 o 
   5  10   4      329.15      302.69     43.82 o 
   6  10   4     3208.99     3146.15    136.23 o 
   7  10   4      654.39      526.48     67.38 o 
   8  10   4      638.15      679.42     76.87 o 
   9  10   4       12.67       32.29    136.15 o 
   1  11   4     6795.81     7294.32    222.01 o 
   2  11   4     5728.48     6004.09    162.04 o 
   3  11   4     7968.19     8390.10    253.47 o 
   4  11   4     2697.07     2864.68    122.79 o 
   5  11   4       60.69      120.52     52.68 o 
   6  11   4        5.64       88.85     63.34 o 
   7  11   4        3.70       18.50     48.01 o 
   8  11   4       23.02       -3.47     53.68 o 
   0  12   4     2184.90     2218.67    234.90 o 
   1  12   4     2098.51     2136.31     94.19 o 
   2  12   4     1137.43      993.63     65.50 o 
   3  12   4      342.17      307.11     46.65 o 
   4  12   4     4500.66     4645.25    164.48 o 
   5  12   4      356.29      344.85     56.19 o 
   6  12   4      180.49      157.51     51.44 o 
   7  12   4      102.28      110.79     55.02 o 
   8  12   4      885.31      872.79    101.58 o 
   1  13   4     1120.53     1513.43     79.56 o 
   2  13   4       21.62        7.37     34.24 o 
   3  13   4      233.57      197.65     44.97 o 
   4  13   4     2223.15     2342.66    108.90 o 
   5  13   4     1168.41     1223.79    100.02 o 
   6  13   4     4194.10     4543.75    191.23 o 
   7  13   4       12.10       13.10     55.52 o 
   8  13   4       82.35       30.12     92.16 o 
   0  14   4     4128.45     3978.03    210.46 o 
   1  14   4     7925.72     7834.91    286.84 o 
   2  14   4     5154.22     5365.72    188.42 o 
   3  14   4       38.88       48.99     41.59 o 
   4  14   4      253.49      210.51     52.62 o 
   5  14   4      371.61      395.40     63.35 o 
   6  14   4       71.18       31.01     62.44 o 
   7  14   4      257.06      289.81     70.54 o 
   1  15   4     1942.11     1966.94    122.78 o 
   2  15   4      936.55     1024.60     75.38 o 
   3  15   4      888.75      913.45     79.23 o 
   4  15   4      175.27      158.82     58.02 o 
   5  15   4      512.17      525.57    132.05 o 
   6  15   4     1797.79     1928.74    116.93 o 
   7  15   4      140.45      193.71     70.09 o 
   0  16   4      487.07      616.17    212.56 o 
   1  16   4      737.44      951.77     91.73 o 
   2  16   4      846.94      763.61     78.33 o 
   3  16   4     2056.45     1918.13    145.27 o 
   4  16   4     3144.61     3092.42    152.00 o 
   5  16   4      144.79      129.59     58.34 o 
   6  16   4      116.46       88.07     63.81 o 
   1  17   4     2729.83     2857.96    217.96 o 
   2  17   4     2299.95     2449.32    135.68 o 
   3  17   4     1521.36     1554.73    138.75 o 
   4  17   4     2444.37     2433.41    133.46 o 
   5  17   4       86.38       60.13     61.09 o 
   6  17   4       47.30       88.22     64.37 o 
   0  18   4      505.55      337.54    159.22 o 
   1  18   4      339.99      343.58    120.87 o 
   2  18   4      517.29      519.89    104.55 o 
   3  18   4     1657.03     1418.24    221.20 o 
   4  18   4       30.09      -32.69     68.00 o 
   5  18   4      114.14       22.66     58.61 o 
   1  19   4      126.74      203.27    113.36 o 
   2  19   4     2023.02     1691.85    385.52 o 
   3  19   4      143.99      258.93     98.31 o 
   4  19   4        9.02      109.66     94.99 o 
   0  20   4     5967.31     7964.99    584.59 o 
   1  20   4     1499.01     1411.85    222.85 o 
   2  20   4        9.53     -106.02    108.82 o 
   3  20   4        9.60       47.74     92.43 o 
   1  21   4       91.88       26.94    152.39 o 
   2  21   4       29.29      -49.24    140.84 o 
   1   1   5     2485.47     3168.98     89.82 o 
   2   1   5    50719.05    55345.12   1056.49 o 
   3   1   5        3.19       67.52     12.50 o 
   4   1   5    17347.75    16661.22    328.58 o 
   5   1   5     1753.52     1798.51     52.46 o 
   6   1   5     2478.46     2486.54     65.99 o 
   7   1   5     1012.30      838.46     50.92 o 
   8   1   5      313.19      288.95     36.94 o 
   9   1   5       74.98       62.21     44.57 o 
  10   1   5      121.91      150.97     83.63 o 
   0   2   5     7347.55     7958.67    255.52 o 
   1   2   5    12040.05    14713.05    270.38 o 
   2   2   5    10587.30     9642.96    201.73 o 
   3   2   5     8450.20     7527.36    161.85 o 
   4   2   5     2091.34     1476.36     54.69 o 
   5   2   5     8197.96     9125.23    201.26 o 
   6   2   5     6334.46     5969.75    135.49 o 
   7   2   5     2431.45     2492.62     80.29 o 
   8   2   5     5300.16     5782.92    146.63 o 
   9   2   5       70.17       31.90     43.85 o 
  10   2   5      295.25      259.39     91.92 o 
   1   3   5     9281.69    11309.66    253.79 o 
   2   3   5    48635.80    51480.53    939.63 o 
   3   3   5     5740.63     5804.34    122.02 o 
   4   3   5     9077.12     8195.74    170.74 o 
   5   3   5       89.46       57.51     18.00 o 
   6   3   5      482.82      350.58     30.67 o 
   7   3   5      663.97      563.57     40.66 o 
   8   3   5       65.75       92.25     38.13 o 
   9   3   5      132.83      228.85     55.84 o 
  10   3   5       41.79       83.88     93.52 o 
   0   4   5   146019.52   136843.22   3719.56 o 
   1   4   5     2384.67     2244.13     59.74 o 
   2   4   5      417.89      331.24     18.79 o 
   3   4   5      674.87      574.13     47.06 o 
   4   4   5    11495.35    10551.28    216.96 o 
   5   4   5     4895.11     5273.21    120.52 o 
   6   4   5       58.69       87.82     23.61 o 
   7   4   5     1746.03     1792.97     80.81 o 
   8   4   5       18.67      -32.64     36.83 o 
   9   4   5        1.87       -5.85     47.50 o 
  10   4   5      235.28      280.32     73.80 o 
   1   5   5     6016.37     7011.35    152.92 o 
   2   5   5    31709.49    30966.82    680.90 o 
   3   5   5     1712.55     2081.98     77.60 o 
   4   5   5    36205.57    34307.12    798.92 o 
   5   5   5      334.67      301.79     33.29 o 
   6   5   5     4505.33     4312.38    164.33 o 
   7   5   5      106.26      152.92     37.81 o 
   8   5   5      176.61      230.65     49.34 o 
   9   5   5      604.63      595.66     72.20 o 
  10   5   5      442.62      478.01    118.14 o 
   0   6   5    57058.65    55172.42   1691.07 o 
   1   6   5    15192.77    16949.30    354.35 o 
   2   6   5     5808.37     5962.28    138.01 o 
   3   6   5      708.84     1029.90     39.00 o 
   4   6   5    14002.18    14139.00    496.28 o 
   5   6   5     1540.01     1568.61     87.90 o 
   6   6   5      859.14      586.80     65.98 o 
   7   6   5       71.77      108.43     39.75 o 
   8   6   5        4.40       69.48     43.22 o 
   9   6   5       38.16       -0.81     52.31 o 
   1   7   5     1971.81     1675.34     52.39 o 
   2   7   5    54141.30    53525.80   1166.32 o 
   3   7   5     3007.66     2619.55     73.24 o 
   4   7   5       26.80       46.53     22.24 o 
   5   7   5      919.62      785.13     51.37 o 
   6   7   5    10810.33    10599.44    429.95 o 
   7   7   5      154.97      143.90     53.69 o 
   8   7   5      602.24      476.83     78.37 o 
   9   7   5       41.64       11.97     59.83 o 
   0   8   5     6363.84     6389.94    222.27 o 
   1   8   5     5514.65     7041.45    185.60 o 
   2   8   5    17133.87    16147.21    370.77 o 
   3   8   5       13.64       59.29     18.07 o 
   4   8   5     2564.67     2561.79     92.64 o 
   5   8   5      192.58      105.75     33.25 o 
   6   8   5     2483.11     2415.97    105.26 o 
   7   8   5      129.78       54.79     42.13 o 
   8   8   5     2943.79     3002.00    179.47 o 
   9   8   5       97.79      107.69     58.83 o 
   1   9   5    11308.52    12056.31    304.31 o 
   2   9   5    27417.70    25187.14    566.70 o 
   3   9   5      154.80      127.63     22.77 o 
   4   9   5      498.40      326.07     41.57 o 
   5   9   5     1668.60     1574.04     79.42 o 
   6   9   5       21.90      -18.76     35.03 o 
   7   9   5       70.84       59.83     44.25 o 
   8   9   5      807.40      953.12     99.37 o 
   9   9   5      104.67      107.11     60.10 o 
   0  10   5     3107.72     3127.63    154.42 o 
   1  10   5     6858.75     7120.30    176.99 o 
   2  10   5      566.50      480.30     33.12 o 
   3  10   5     6412.30     6756.25    191.93 o 
   4  10   5     2880.25     3202.32    113.33 o 
   5  10   5       11.57        4.11     34.22 o 
   6  10   5        2.96       31.31     40.45 o 
   7  10   5       32.20       30.09     45.53 o 
   8  10   5      625.26      651.21     75.67 o 
   9  10   5       96.17       -4.57    132.38 o 
   1  11   5     9929.94    10308.28    297.00 o 
   2  11   5    10374.41     9649.74    254.27 o 
   3  11   5        1.52       70.60     31.14 o 
   4  11   5      964.46     1084.84     92.57 o 
   5  11   5     1964.29     1805.23     94.62 o 
   6  11   5     8737.72     9216.87    323.56 o 
   7  11   5       32.32      112.21     52.00 o 
   8  11   5       38.63        4.18     54.64 o 
   0  12   5    13294.33    12963.08    516.65 o 
   1  12   5     3902.11     4174.69    183.68 o 
   2  12   5     8870.20     9519.09    264.17 o 
   3  12   5     3294.50     3465.68    133.50 o 
   4  12   5      106.55      139.20     42.72 o 
   5  12   5        2.58       39.35     42.57 o 
   6  12   5      455.07      351.64     60.98 o 
   7  12   5      161.89      199.40     58.26 o 
   8  12   5        9.45       50.17     58.34 o 
   1  13   5      131.74      110.15     46.66 o 
   2  13   5      573.59      566.79     51.49 o 
   3  13   5       30.76       80.26     41.04 o 
   4  13   5     5040.56     4823.68    233.31 o 
   5  13   5      118.60      125.04     51.79 o 
   6  13   5     1202.59     1369.00    170.88 o 
   7  13   5      119.63       96.14     59.49 o 
   8  13   5       17.66      -52.19    131.44 o 
   0  14   5     1517.10     1307.49    110.15 o 
   1  14   5      266.45      323.60     60.02 o 
   2  14   5      581.22      324.16     47.19 o 
   3  14   5     1370.92     1204.61     94.96 o 
   4  14   5     1546.21     1544.88    120.18 o 
   5  14   5      797.94      863.75     85.10 o 
   6  14   5       94.68      133.71     84.19 o 
   7  14   5       19.30       43.69     58.74 o 
   1  15   5      847.47      632.24     94.70 o 
   2  15   5     5216.24     5503.24    209.20 o 
   3  15   5       63.41       69.71     45.97 o 
   4  15   5     3840.28     4235.36    172.49 o 
   5  15   5      412.54      265.33     94.79 o 
   6  15   5        2.49       12.18     58.15 o 
   7  15   5        7.27       25.04     61.39 o 
   0  16   5     1868.25     2150.23    258.17 o 
   1  16   5      223.12      127.59     65.80 o 
   2  16   5     2896.80     2947.24    145.37 o 
   3  16   5        9.01       81.51     63.16 o 
   4  16   5      102.34      153.00     55.62 o 
   5  16   5      219.79      191.92     63.18 o 
   6  16   5      448.55      428.13     78.28 o 
   1  17   5      928.54      895.25    135.27 o 
   2  17   5     1214.38     1113.93    102.89 o 
   3  17   5      198.05       97.50     70.51 o 
   4  17   5       41.80      149.25     73.39 o 
   5  17   5      100.37        6.82     73.82 o 
   6  17   5      182.60      221.68     81.52 o 
   0  18   5     2900.06     3519.70    349.46 o 
   1  18   5        4.61      -49.07     92.53 o 
   2  18   5     1719.12     1746.58    196.05 o 
   3  18   5      529.88      487.40     92.39 o 
   4  18   5      221.20      289.57     82.50 o 
   5  18   5      294.75      392.41     93.50 o 
   1  19   5      727.21      873.81    152.18 o 
   2  19   5      814.52      967.97    181.91 o 
   3  19   5       35.38      -23.18    116.55 o 
   4  19   5      372.57      370.75     91.16 o 
   0  20   5      148.88      105.04    165.22 o 
   1  20   5      338.93      298.08    157.20 o 
   2  20   5      338.32      182.93    121.86 o 
   3  20   5       29.01       33.24     90.82 o 
   1  21   5      110.06      -43.97    150.37 o 
   2  21   5      367.74      160.29    303.37 o 
   0   0   6   256815.70   173625.58  11361.65 o 
   1   0   6     3767.13     3454.02    115.11 o 
   2   0   6      232.95      174.39     16.39 o 
   3   0   6    19027.81    20583.63    510.85 o 
   4   0   6    12590.29    11051.20    283.34 o 
   5   0   6      264.03      356.73     30.59 o 
   6   0   6     2978.92     3781.05    118.80 o 
   7   0   6    17433.50    17184.34    500.67 o 
   8   0   6      232.81      190.18     62.79 o 
   9   0   6     1097.19      963.74    104.34 o 
  10   0   6       73.77        6.47    107.70 o 
   1   1   6    29584.74    30936.37    851.06 o 
   2   1   6       43.77      134.22     12.51 o 
   3   1   6    57804.59    55721.85   1121.12 o 
   4   1   6    12245.38    13805.77    289.48 o 
   5   1   6      516.49      621.80     32.03 o 
   6   1   6      338.26      333.62     27.36 o 
   7   1   6       40.21       32.32     25.68 o 
   8   1   6       17.37       27.48     31.09 o 
   9   1   6      282.27      372.70     65.73 o 
  10   1   6      140.54      145.28     85.18 o 
   0   2   6     4129.38     3414.17    136.15 o 
   1   2   6    14263.33    14293.80    283.48 o 
   2   2   6    59907.78    60571.74   1277.27 o 
   3   2   6    12030.00    12319.73    257.68 o 
   4   2   6     9085.51     8684.91    188.23 o 
   5   2   6     9937.15     9813.33    215.19 o 
   6   2   6     1046.96     1007.17     45.46 o 
   7   2   6      862.54      937.37     62.74 o 
   8   2   6      642.53      678.25     49.51 o 
   9   2   6       92.40      121.27     55.98 o 
  10   2   6       57.95      -21.49     66.59 o 
   1   3   6    10832.81    10207.49    217.96 o 
   2   3   6     1225.57     1287.97     32.37 o 
   3   3   6      339.32      457.02     20.65 o 
   4   3   6     3328.37     3475.55     81.65 o 
   5   3   6    16801.23    15372.74    309.00 o 
   6   3   6      202.29      171.05     30.53 o 
   7   3   6     2980.01     2977.71    104.78 o 
   8   3   6       27.70       39.91     38.19 o 
   9   3   6      814.08      767.65     73.94 o 
  10   3   6       18.47       89.30     80.29 o 
   0   4   6    15302.02    17104.41    477.96 o 
   1   4   6     7974.18     7131.96    173.99 o 
   2   4   6     2358.68     2235.64     59.07 o 
   3   4   6    12239.68    12436.09    248.76 o 
   4   4   6       46.35       16.52     13.80 o 
   5   4   6      131.77      103.64     22.67 o 
   6   4   6      191.85      209.26     28.91 o 
   7   4   6        0.14       56.37     32.91 o 
   8   4   6      794.86      770.83     63.47 o 
   9   4   6      408.39      423.99     61.71 o 
  10   4   6      248.01      337.08     71.81 o 
   1   5   6    13552.09    13286.51    300.77 o 
   2   5   6      359.83      172.42     17.98 o 
   3   5   6      290.47      345.76     33.67 o 
   4   5   6     1901.88     2227.77     92.20 o 
   5   5   6     1457.42     1424.81     57.68 o 
   6   5   6      459.84      567.64     48.74 o 
   7   5   6       72.38       99.51     38.95 o 
   8   5   6      349.31      380.77     54.80 o 
   9   5   6        5.53      -66.38     66.38 o 
  10   5   6       13.92       50.59    108.06 o 
   0   6   6       17.33       28.02     15.73 o 
   1   6   6     2446.61     2647.57     62.76 o 
   2   6   6     7794.90     9035.71    213.26 o 
   3   6   6     4594.36     3374.54     87.38 o 
   4   6   6        8.16       88.05     21.00 o 
   5   6   6     2182.08     2369.97    129.59 o 
   6   6   6     1510.61     1391.75     72.98 o 
   7   6   6     1429.20     1774.18    148.92 o 
   8   6   6      243.19      230.33     50.41 o 
   9   6   6     1109.42     1001.33     86.43 o 
   1   7   6     3150.10     2854.32     72.53 o 
   2   7   6    11083.74    14027.95    304.37 o 
   3   7   6     8531.33     9098.99    197.44 o 
   4   7   6      648.07      736.60     36.99 o 
   5   7   6     2408.19     2124.34     89.75 o 
   6   7   6     6525.92     7120.37    248.19 o 
   7   7   6      339.25      454.82     59.56 o 
   8   7   6       23.94      -18.83     44.14 o 
   9   7   6       47.21       68.55     53.73 o 
   0   8   6      394.16      398.36     35.97 o 
   1   8   6    16310.93    17475.45    394.14 o 
   2   8   6      640.50      649.49     28.16 o 
   3   8   6      684.61      631.20     36.70 o 
   4   8   6     1288.88     1346.91     80.80 o 
   5   8   6      182.11      157.25     33.01 o 
   6   8   6     1144.27     1286.72     66.86 o 
   7   8   6      621.01      612.87     59.87 o 
   8   8   6       30.90       97.35     50.41 o 
   9   8   6       45.06       56.88     55.30 o 
   1   9   6      544.05      543.76     32.37 o 
   2   9   6      426.31      330.89     38.28 o 
   3   9   6      888.55      840.82     43.50 o 
   4   9   6      807.20      747.44     51.29 o 
   5   9   6       43.99       26.58     34.45 o 
   6   9   6      102.12      156.23     42.07 o 
   7   9   6      113.42       21.59     42.43 o 
   8   9   6      198.75      211.94     57.46 o 
   9   9   6        7.55       31.08     57.26 o 
   0  10   6    11298.89    12311.93    483.63 o 
   1  10   6    11150.81    10788.81    278.22 o 
   2  10   6     6135.92     6192.35    160.95 o 
   3  10   6     1752.90     1704.72     75.42 o 
   4  10   6      269.22      219.61     37.82 o 
   5  10   6      493.07      500.89     84.94 o 
   6  10   6      529.46      543.06     58.31 o 
   7  10   6     1998.63     2006.19    163.19 o 
   8  10   6      288.67      291.43     63.23 o 
   9  10   6      171.27       14.44    155.92 o 
   1  11   6     5550.99     5134.37    168.33 o 
   2  11   6       31.98       62.23     25.23 o 
   3  11   6     7736.22     7475.73    212.47 o 
   4  11   6     7248.45     7832.24    236.57 o 
   5  11   6      118.91       78.30     39.64 o 
   6  11   6     4192.83     4060.51    174.52 o 
   7  11   6        0.06       56.00     50.19 o 
   8  11   6       20.60       64.78     57.30 o 
   0  12   6     1403.91     1738.40    192.12 o 
   1  12   6     6088.02     6512.55    205.07 o 
   2  12   6      111.37       98.13     34.13 o 
   3  12   6     1189.94     1120.62     93.37 o 
   4  12   6        6.17      -11.49     35.19 o 
   5  12   6      443.06      459.01     60.42 o 
   6  12   6        8.13       38.76     60.62 o 
   7  12   6      125.95       82.69     57.38 o 
   8  12   6       23.46      -11.31     54.72 o 
   1  13   6     2038.07     1972.93    103.58 o 
   2  13   6     3005.02     3031.99    121.74 o 
   3  13   6      348.27      344.81     49.16 o 
   4  13   6     2667.84     2976.60    230.99 o 
   5  13   6     5952.52     6462.22    232.67 o 
   6  13   6      833.81      761.50     90.14 o 
   7  13   6      646.06      769.15     82.93 o 
   8  13   6       14.95      -12.55     89.73 o 
   0  14   6     3627.11     3647.65    308.49 o 
   1  14   6     5816.31     5729.73    228.10 o 
   2  14   6       12.17       45.77     37.19 o 
   3  14   6      245.47      198.68     47.48 o 
   4  14   6     1212.40     1232.07     86.18 o 
   5  14   6       35.78       21.48     48.67 o 
   6  14   6        5.04      -15.15     52.84 o 
   7  14   6       59.36      108.35     62.60 o 
   1  15   6     2515.40     2606.32    142.94 o 
   2  15   6        5.29      -45.85     45.85 o 
   3  15   6     1431.22     1473.75     93.83 o 
   4  15   6      167.90      196.85     56.98 o 
   5  15   6     1043.88     1250.72    141.03 o 
   6  15   6      544.70      620.66     80.65 o 
   7  15   6      299.32      221.36     70.42 o 
   0  16   6      264.42      377.12    138.45 o 
   1  16   6      973.44      995.06    105.44 o 
   2  16   6      515.56      767.06     89.22 o 
   3  16   6     5362.65     5789.72    359.17 o 
   4  16   6      819.98      794.96     77.96 o 
   5  16   6      946.85      768.53     86.00 o 
   6  16   6      166.23       59.87     61.81 o 
   1  17   6     5352.52     5325.51    298.95 o 
   2  17   6      917.65      999.38    104.96 o 
   3  17   6     2669.99     2859.98    177.24 o 
   4  17   6      813.04      969.75    105.87 o 
   5  17   6       40.73      101.46     61.16 o 
   6  17   6      228.57      203.37    117.36 o 
   0  18   6     3357.74     3723.56    365.05 o 
   1  18   6       73.19       30.90     95.33 o 
   2  18   6      464.61      660.15    140.90 o 
   3  18   6     1934.96     2039.43    153.27 o 
   4  18   6      414.77      396.60     99.46 o 
   5  18   6        2.40       13.00     75.66 o 
   1  19   6      571.06      428.51    190.91 o 
   2  19   6       52.01      119.68    139.44 o 
   3  19   6      823.96      794.09    158.54 o 
   4  19   6       20.93        7.86     75.56 o 
   0  20   6       18.78      143.77    184.55 o 
   1  20   6     3035.55     3440.83    317.52 o 
   2  20   6      825.38      875.52    239.09 o 
   3  20   6       42.31      127.53     97.26 o 
   1  21   6        2.71      -27.87    109.89 o 
   2  21   6      685.73      656.05    207.02 o 
   1   1   7     5243.38     4652.63    117.09 o 
   2   1   7      671.61      544.16     18.83 o 
   3   1   7     8015.60     8203.16    165.13 o 
   4   1   7     1325.87     1011.39     51.44 o 
   5   1   7     6930.57     6938.36    149.02 o 
   6   1   7       38.34       39.61     20.17 o 
   7   1   7     4909.52     4802.47    116.54 o 
   8   1   7      281.91      328.18     41.15 o 
   9   1   7      476.49      501.89     98.64 o 
  10   1   7        3.87      119.06     79.18 o 
   0   2   7    11113.53    13934.67    443.55 o 
   1   2   7    11964.13    11771.18    284.87 o 
   2   2   7    13940.52    14193.17    276.46 o 
   3   2   7     6887.57     6126.60    139.96 o 
   4   2   7     1065.77     1442.39     44.97 o 
   5   2   7     8768.07     9154.37    202.38 o 
   6   2   7      760.87      698.40     38.91 o 
   7   2   7     1836.13     1668.84     59.97 o 
   8   2   7      364.57      267.45     43.72 o 
   9   2   7     1027.22      925.10     85.68 o 
  10   2   7        5.12       99.15     64.62 o 
   1   3   7    33580.54    32676.90    666.79 o 
   2   3   7    44782.91    44693.52    844.85 o 
   3   3   7     8003.21     8466.92    179.17 o 
   4   3   7      201.05      123.17     18.93 o 
   5   3   7     1993.40     2151.70     61.22 o 
   6   3   7     1516.54     1738.54     58.99 o 
   7   3   7      184.54      160.35     36.00 o 
   8   3   7      321.86      373.11     48.15 o 
   9   3   7      401.33      387.82     66.37 o 
  10   3   7      222.29      256.27     89.53 o 
   0   4   7      177.04      347.46     22.32 o 
   1   4   7      706.60      936.43     33.43 o 
   2   4   7     4787.11     4997.19    107.67 o 
   3   4   7      529.24      703.67     28.68 o 
   4   4   7    10978.24    11414.69    248.44 o 
   5   4   7     1368.76     1306.47     45.49 o 
   6   4   7      123.87       49.11     27.59 o 
   7   4   7     2800.70     2871.34    103.61 o 
   8   4   7      223.06      235.52     48.36 o 
   9   4   7      510.36      386.69     60.58 o 
  10   4   7        0.30       26.73     82.14 o 
   1   5   7     5176.86     5606.81    142.01 o 
   2   5   7    18459.02    17198.27    404.94 o 
   3   5   7    41630.96    40376.40    862.83 o 
   4   5   7     5160.19     4882.52    139.15 o 
   5   5   7    12750.64    13739.16    356.07 o 
   6   5   7     2619.25     2498.06    102.39 o 
   7   5   7      325.67      263.43     44.84 o 
   8   5   7      508.07      616.91     71.21 o 
   9   5   7        8.27       58.72     49.85 o 
  10   5   7      178.32      164.47     83.29 o 
   0   6   7    42816.63    43226.68   1331.97 o 
   1   6   7     3649.40     3739.95     91.11 o 
   2   6   7        7.84       23.29     18.49 o 
   3   6   7     2518.31     2396.31     84.31 o 
   4   6   7    12598.13    11950.91    292.65 o 
   5   6   7      275.43      299.53     44.59 o 
   6   6   7       65.58       29.55     32.39 o 
   7   6   7     2140.94     2154.42    155.40 o 
   8   6   7      932.94     1055.30    122.09 o 
   9   6   7      385.69      324.95     60.33 o 
   1   7   7    11483.00    13068.03    264.09 o 
   2   7   7     9245.82     9669.42    229.97 o 
   3   7   7     4239.70     4034.90    132.57 o 
   4   7   7      286.94      261.98     25.13 o 
   5   7   7      936.88     1088.38     73.02 o 
   6   7   7     2113.09     2151.16    104.53 o 
   7   7   7      676.87      625.45     60.15 o 
   8   7   7        3.68      -26.25     42.29 o 
   9   7   7       68.75      103.97     58.48 o 
   0   8   7    89164.44    90332.24   2759.98 o 
   1   8   7    43555.73    43502.85    891.85 o 
   2   8   7       20.90       -6.14     16.51 o 
   3   8   7       96.63       83.36     20.36 o 
   4   8   7    23762.58    23215.52    606.77 o 
   5   8   7      136.57      206.44     34.77 o 
   6   8   7      147.38      127.19     35.90 o 
   7   8   7     2345.83     2374.21    143.71 o 
   8   8   7     1281.64     1294.52    147.79 o 
   9   8   7      438.16      453.43     76.90 o 
   1   9   7     3839.00     3374.48     93.72 o 
   2   9   7       61.31       75.29     19.95 o 
   3   9   7     1121.83     1168.16     53.64 o 
   4   9   7      875.99      837.01     56.52 o 
   5   9   7     6387.94     6590.28    222.69 o 
   6   9   7     1359.78     1192.54     88.84 o 
   7   9   7      721.68      602.50     74.09 o 
   8   9   7       80.28      113.39     68.67 o 
   9   9   7        0.58       25.97     60.01 o 
   0  10   7    20795.38    20972.99    673.19 o 
   1  10   7      983.64     1163.35     84.84 o 
   2  10   7        9.30       47.18     27.45 o 
   3  10   7     1126.86     1067.94     58.61 o 
   4  10   7    13856.00    13705.89    379.51 o 
   5  10   7      970.79      977.27     78.96 o 
   6  10   7       11.04       44.30     41.27 o 
   7  10   7       99.53       36.22     45.68 o 
   8  10   7      809.50      819.47    121.56 o 
   9  10   7        1.36     -121.75    121.75 o 
   1  11   7     3793.50     3985.33    222.85 o 
   2  11   7     4548.60     5036.91    138.22 o 
   3  11   7      349.72      354.83     42.02 o 
   4  11   7     1360.44     1393.27     76.52 o 
   5  11   7     1283.61     1143.63     98.43 o 
   6  11   7     1712.01     1548.56     89.90 o 
   7  11   7      827.57      743.52    120.39 o 
   8  11   7       32.56       87.69     59.79 o 
   0  12   7     7245.83     8239.10    497.44 o 
   1  12   7     5343.76     5838.56    237.64 o 
   2  12   7        4.81       43.20     29.52 o 
   3  12   7     3526.68     3408.71    129.34 o 
   4  12   7     3210.51     3297.91    126.65 o 
   5  12   7       52.70      109.26     43.53 o 
   6  12   7       92.69       81.59     51.85 o 
   7  12   7      107.54       91.96     55.76 o 
   8  12   7      394.34      400.40     86.80 o 
   1  13   7     8866.70     9342.58    416.83 o 
   2  13   7     1360.61     1690.50     91.12 o 
   3  13   7     4951.89     4768.97    182.31 o 
   4  13   7        1.51       77.37     45.15 o 
   5  13   7     1219.69     1390.57    117.04 o 
   6  13   7      378.04      412.22     82.03 o 
   7  13   7       62.45       13.93     57.18 o 
   8  13   7       69.21      -14.69    138.28 o 
   0  14   7       95.38       60.40    101.03 o 
   1  14   7      258.04      233.68     57.36 o 
   2  14   7      218.25      378.76     57.48 o 
   3  14   7      290.14      285.27     79.84 o 
   4  14   7     1271.05     1301.38    110.47 o 
   5  14   7      429.75      373.97     61.98 o 
   6  14   7      109.96      147.82     58.28 o 
   7  14   7      109.27       86.19     58.37 o 
   1  15   7     1957.69     1943.10    141.92 o 
   2  15   7     2726.17     2856.52    151.04 o 
   3  15   7     3185.82     3152.20    145.90 o 
   4  15   7      209.37      147.84     52.04 o 
   5  15   7     1036.34     1066.60    143.44 o 
   6  15   7       53.95      109.17     58.33 o 
   7  15   7       64.94       84.97     64.33 o 
   0  16   7      538.88      517.32    153.85 o 
   1  16   7     1822.91     2087.14    132.58 o 
   2  16   7       34.55       61.24     59.15 o 
   3  16   7     1487.31     1526.38    127.67 o 
   4  16   7       44.38       69.24     51.52 o 
   5  16   7      519.59      502.34     73.45 o 
   6  16   7       93.79       96.59     63.04 o 
   1  17   7      247.60      259.04     74.28 o 
   2  17   7       60.14       94.45     70.39 o 
   3  17   7      909.54      729.54    100.10 o 
   4  17   7       89.68       87.90     71.23 o 
   5  17   7       21.96       45.47     67.08 o 
   6  17   7       12.69       41.49     68.46 o 
   0  18   7      174.78       51.47    252.38 o 
   1  18   7     3213.26     4287.27    332.55 o 
   2  18   7      141.23       43.93     71.24 o 
   3  18   7       50.38      140.14     79.55 o 
   4  18   7      273.83      316.11     82.62 o 
   5  18   7        8.16      -33.95     74.25 o 
   1  19   7      107.71      443.24    158.02 o 
   2  19   7      334.29      123.04    156.43 o 
   3  19   7      921.88      880.21    115.96 o 
   4  19   7       26.72      -17.18     73.44 o 
   0  20   7      607.63     1026.47    386.37 o 
   1  20   7      755.81      770.71    144.12 o 
   2  20   7        5.85     -106.17    106.17 o 
   3  20   7       89.16      163.38    219.02 o 
   1  21   7       19.57      134.08    143.87 o 
   2  21   7     1799.75     2683.62    563.41 o 
   0   0   8      613.11      499.69     43.32 o 
   1   0   8    10311.80    10583.65    337.55 o 
   2   0   8     2457.26     2653.54     93.46 o 
   3   0   8     1949.18     1903.49     74.90 o 
   4   0   8     6368.41     5955.92    203.16 o 
   5   0   8    22148.53    21281.54    598.08 o 
   6   0   8     2268.52     2014.96     98.66 o 
   7   0   8      962.96      867.96     71.78 o 
   8   0   8     7514.64     7171.04    313.90 o 
   9   0   8       22.84      -28.60     91.74 o 
  10   0   8        0.86       16.60    107.79 o 
   1   1   8    18717.50    16594.36    386.81 o 
   2   1   8    14580.42    15243.54    317.20 o 
   3   1   8      321.89      364.15     21.23 o 
   4   1   8    13335.99    12410.21    264.60 o 
   5   1   8    28238.92    26444.94    550.73 o 
   6   1   8     3990.41     3991.19     97.25 o 
   7   1   8     2718.76     3235.95     95.46 o 
   8   1   8      187.84      155.28     39.65 o 
   9   1   8     2272.56     2614.92    190.06 o 
  10   1   8      174.03      214.49     85.45 o 
   0   2   8    58232.00    59480.45   1484.36 o 
   1   2   8      350.06      513.20     25.16 o 
   2   2   8     5477.30     6148.63    124.96 o 
   3   2   8    15622.44    14250.00    292.65 o 
   4   2   8     3717.80     3539.10     86.55 o 
   5   2   8     4323.83     4591.36    111.04 o 
   6   2   8       26.74       52.20     23.22 o 
   7   2   8     1082.19     1188.73     51.35 o 
   8   2   8       90.99       78.11     50.14 o 
   9   2   8      127.68      135.00     63.21 o 
  10   2   8       98.95      185.53    101.26 o 
   1   3   8    39495.89    36927.96    752.98 o 
   2   3   8     2029.51     1953.30     44.54 o 
   3   3   8    17735.19    16376.25    305.93 o 
   4   3   8       55.03       61.53     15.03 o 
   5   3   8        8.82       36.18     17.55 o 
   6   3   8     1032.26     1256.07     55.87 o 
   7   3   8      236.15      239.12     40.17 o 
   8   3   8       96.27       78.86     39.57 o 
   9   3   8      234.99      268.40     57.75 o 
  10   3   8       93.13       -1.86     78.28 o 
   0   4   8     3038.55     2358.12    110.14 o 
   1   4   8      466.41      823.08     35.84 o 
   2   4   8      173.26      164.02     16.70 o 
   3   4   8    25682.77    24731.16    501.17 o 
   4   4   8       14.45       76.29     16.21 o 
   5   4   8     4211.21     4557.19    107.70 o 
   6   4   8      258.52      412.09     44.80 o 
   7   4   8     3957.11     4343.70    137.53 o 
   8   4   8      302.06      342.74     48.03 o 
   9   4   8     1234.81     1214.48     82.62 o 
  10   4   8      223.41      316.38    112.68 o 
   1   5   8     1073.41     1070.09     45.07 o 
   2   5   8     8704.09     7536.03    167.30 o 
   3   5   8       15.28       46.51     15.58 o 
   4   5   8     1047.51     1177.56     63.64 o 
   5   5   8     1428.95     1340.39     80.13 o 
   6   5   8      852.06      979.89     68.49 o 
   7   5   8      397.18      389.57     66.24 o 
   8   5   8       51.07      -39.33     39.33 o 
   9   5   8       38.00        7.85     48.69 o 
   0   6   8     1187.35     1035.96     46.72 o 
   1   6   8    46477.02    47922.36   1040.94 o 
   2   6   8    10405.20     9459.98    208.53 o 
   3   6   8      639.91      689.57     31.83 o 
   4   6   8      638.18      666.79     37.54 o 
   5   6   8      379.81      338.78     51.77 o 
   6   6   8      603.97      539.23     54.43 o 
   7   6   8        1.15       20.17     36.43 o 
   8   6   8       73.68      125.94     47.39 o 
   9   6   8      347.30      288.84     59.24 o 
   1   7   8     3250.08     3524.74     81.63 o 
   2   7   8    16620.15    14968.82    344.04 o 
   3   7   8    14251.05    13612.14    317.66 o 
   4   7   8       43.31      102.82     26.51 o 
   5   7   8     3067.92     2531.96    126.18 o 
   6   7   8     3364.06     2851.06    157.31 o 
   7   7   8      492.83      448.79     53.69 o 
   8   7   8       14.71        2.08     43.56 o 
   9   7   8        2.25        1.02     51.00 o 
   0   8   8     1763.79     1789.30    104.17 o 
   1   8   8     8202.18     6998.25    157.91 o 
   2   8   8     6674.85     5650.18    145.69 o 
   3   8   8     1645.41     1626.54     55.80 o 
   4   8   8     2794.06     3047.75    160.02 o 
   5   8   8     1895.85     1901.39    113.07 o 
   6   8   8      391.12      445.81     45.26 o 
   7   8   8      236.22      219.64     50.99 o 
   8   8   8      155.18      163.03     53.96 o 
   9   8   8       73.90        4.24     56.34 o 
   1   9   8       10.28       17.83     12.49 o 
   2   9   8      149.77       95.40     21.43 o 
   3   9   8      176.48      165.93     27.11 o 
   4   9   8       45.61       13.42     28.71 o 
   5   9   8     2176.55     2325.96     99.55 o 
   6   9   8      183.24      261.23     48.06 o 
   7   9   8      298.52      277.97     52.32 o 
   8   9   8       48.44       30.78     55.19 o 
   9   9   8        9.14      -40.93     55.35 o 
   0  10   8     6670.54     6984.90    246.46 o 
   1  10   8    22166.58    22385.32    552.80 o 
   2  10   8     1245.72     1196.34     55.03 o 
   3  10   8      246.68      272.93     57.72 o 
   4  10   8      149.40      213.24     40.09 o 
   5  10   8     1158.34      940.39     66.31 o 
   6  10   8      603.47      814.35     96.00 o 
   7  10   8      209.99      132.99     49.16 o 
   8  10   8      183.57      241.06     67.43 o 
   9  10   8       62.90      -22.84    130.43 o 
   1  11   8      137.03      150.70     27.29 o 
   2  11   8     5515.22     5601.22    150.93 o 
   3  11   8     2465.35     2400.11    101.06 o 
   4  11   8     2277.76     2394.34    102.17 o 
   5  11   8     4967.46     5116.69    236.50 o 
   6  11   8      360.87      379.60     56.88 o 
   7  11   8      612.13      692.65     99.30 o 
   8  11   8       45.40       49.05     57.75 o 
   0  12   8      102.74       -0.58     74.12 o 
   1  12   8     4189.92     4567.10    159.15 o 
   2  12   8      927.10     1150.06     62.47 o 
   3  12   8     1446.98     1724.29     86.15 o 
   4  12   8     1232.96     1249.18     75.08 o 
   5  12   8      379.03      271.48     54.07 o 
   6  12   8       56.92       18.62     44.44 o 
   7  12   8      991.69      992.78     87.07 o 
   8  12   8      168.75      218.97     67.57 o 
   1  13   8     1257.15     1154.88     73.04 o 
   2  13   8      146.10      223.09     45.74 o 
   3  13   8     3162.89     3364.35    134.26 o 
   4  13   8     3215.36     3225.83    128.06 o 
   5  13   8      134.78      221.24     59.24 o 
   6  13   8      185.43      178.67     58.06 o 
   7  13   8       27.78      -10.65     54.70 o 
   8  13   8       25.75      -94.72    133.60 o 
   0  14   8     7021.28     7251.19    975.35 o 
   1  14   8      872.22      982.61     86.83 o 
   2  14   8        3.57      -37.62     45.66 o 
   3  14   8     9278.33     9405.41    313.57 o 
   4  14   8     1384.82     1324.08     88.75 o 
   5  14   8      949.83      927.41     81.79 o 
   6  14   8       82.09       17.23     53.19 o 
   7  14   8     2663.36     2411.25    134.37 o 
   1  15   8     2078.88     2200.16    132.97 o 
   2  15   8     1861.28     1929.29    133.72 o 
   3  15   8     1268.39     1289.11     94.93 o 
   4  15   8      527.46      576.17     70.53 o 
   5  15   8      749.80     1008.59     88.91 o 
   6  15   8      147.50      144.36     61.45 o 
   7  15   8       16.52       -9.69     72.95 o 
   0  16   8      478.83      524.31    128.85 o 
   1  16   8     2501.04     2656.54    204.31 o 
   2  16   8      268.56      181.24     67.60 o 
   3  16   8     1806.79     2182.14    149.47 o 
   4  16   8       91.44      164.26     55.10 o 
   5  16   8      332.94      300.43     66.07 o 
   6  16   8        1.42       27.16     60.63 o 
   1  17   8     1058.05     1064.33    162.94 o 
   2  17   8      789.16      830.80    100.49 o 
   3  17   8        8.82      -12.96     65.58 o 
   4  17   8      375.39      172.65     76.24 o 
   5  17   8     3167.53     3252.37    174.06 o 
   6  17   8      267.06      276.70     79.71 o 
   0  18   8      452.04      669.40    199.36 o 
   1  18   8     3445.26     3560.40    237.73 o 
   2  18   8      533.23      381.41    155.85 o 
   3  18   8      828.94      974.19    137.71 o 
   4  18   8      151.07      144.79     76.98 o 
   5  18   8      891.87      836.87    114.00 o 
   1  19   8     1184.18     1367.55    165.72 o 
   2  19   8        9.68       79.43    108.66 o 
   3  19   8      212.04      297.94     94.24 o 
   4  19   8       52.12      102.84     75.47 o 
   0  20   8      204.22       22.87    252.65 o 
   1  20   8        5.45       63.76    121.64 o 
   2  20   8      649.42      775.15    156.12 o 
   3  20   8      133.60      120.78    140.50 o 
   1  21   8      498.39     1190.60    429.42 o 
   1   1   9       12.21       35.37      9.23 o 
   2   1   9      935.92     1280.58     59.94 o 
   3   1   9     2472.01     2531.02     59.30 o 
   4   1   9     2733.11     2540.43     66.87 o 
   5   1   9     1609.19     1782.74     56.59 o 
   6   1   9     6278.94     5957.54    143.69 o 
   7   1   9       95.28       86.73     29.01 o 
   8   1   9      377.79      372.24     53.30 o 
   9   1   9       90.78       75.97     63.83 o 
  10   1   9      211.67      152.63     85.69 o 
   0   2   9    98711.46    99685.48   2735.94 o 
   1   2   9     9450.57    10697.25    305.03 o 
   2   2   9     5833.90     5558.61    130.95 o 
   3   2   9     2464.25     2292.45     60.92 o 
   4   2   9     3110.59     2883.23     73.96 o 
   5   2   9     4111.43     3842.65     91.45 o 
   6   2   9      608.60      569.19     33.99 o 
   7   2   9      239.94      174.80     36.71 o 
   8   2   9     1590.60     1744.88     92.91 o 
   9   2   9        3.50       32.71     58.42 o 
  10   2   9      356.36      294.88    114.57 o 
   1   3   9     1468.09     1563.88     70.23 o 
   2   3   9     8278.21     7213.48    141.15 o 
   3   3   9     1896.58     1795.55     47.77 o 
   4   3   9      562.41      630.56     47.21 o 
   5   3   9      491.17      472.84     36.55 o 
   6   3   9      588.51      548.70     35.53 o 
   7   3   9      937.12     1164.40     69.05 o 
   8   3   9      864.15      834.44     83.62 o 
   9   3   9       18.06      -51.69     51.69 o 
  10   3   9      259.89      269.18     95.33 o 
   0   4   9      799.92      801.01     41.46 o 
   1   4   9     5085.18     4530.65    110.20 o 
   2   4   9    10300.97    11248.16    224.47 o 
   3   4   9     5677.94     6077.01    135.21 o 
   4   4   9    17613.49    17532.90    329.79 o 
   5   4   9        0.89      -19.81     19.81 o 
   6   4   9      267.13      246.37     35.09 o 
   7   4   9       43.60       17.88     32.94 o 
   8   4   9     2572.62     2802.32    110.03 o 
   9   4   9       20.59       51.40     55.63 o 
  10   4   9      114.25       12.57    208.79 o 
   1   5   9    12706.87    13018.93    280.53 o 
   2   5   9    72583.07    70366.34   1623.86 o 
   3   5   9      134.71      163.92     23.17 o 
   4   5   9    18398.91    16502.96    345.68 o 
   5   5   9       61.15      162.46     26.24 o 
   6   5   9        8.80       45.14     29.31 o 
   7   5   9       22.56       10.46     34.47 o 
   8   5   9        4.91       11.18     42.38 o 
   9   5   9       13.04      -46.28     46.28 o 
   0   6   9    29577.36    32354.90    899.16 o 
   1   6   9      165.27      197.35     17.78 o 
   2   6   9    12323.44    11258.57    307.19 o 
   3   6   9    10590.66    11029.91    290.33 o 
   4   6   9     5381.62     5427.63    132.56 o 
   5   6   9        7.06       18.16     27.75 o 
   6   6   9     4571.00     3880.58    150.26 o 
   7   6   9      474.40      379.43     48.63 o 
   8   6   9     2321.09     2641.97    165.26 o 
   9   6   9       97.02        0.25     47.92 o 
   1   7   9     1704.29     1549.28     66.79 o 
   2   7   9    20096.64    20049.14    494.20 o 
   3   7   9      480.41      681.16     37.11 o 
   4   7   9     1184.03     1302.77     58.39 o 
   5   7   9     5597.88     5495.68    158.06 o 
   6   7   9      710.44      733.38     87.37 o 
   7   7   9      654.73      671.70     62.06 o 
   8   7   9      805.09      668.45     87.76 o 
   9   7   9       58.20       57.38     51.10 o 
   0   8   9    53853.61    52577.84   1622.02 o 
   1   8   9     2594.14     3669.73     92.63 o 
   2   8   9    14194.39    14930.46    345.30 o 
   3   8   9      184.10      219.41     24.95 o 
   4   8   9     2170.35     1708.11     77.25 o 
   5   8   9      969.93     1056.80     99.72 o 
   6   8   9     1722.88     1542.20     98.89 o 
   7   8   9        0.68       -7.49     41.12 o 
   8   8   9        9.88      -19.33     44.97 o 
   9   8   9       11.62      -32.70     52.58 o 
   1   9   9     2316.81     2429.37    109.04 o 
   2   9   9    12839.07    13121.31    309.21 o 
   3   9   9      722.15      486.16     49.82 o 
   4   9   9     3699.12     3273.67    119.03 o 
   5   9   9     1880.59     1964.52    176.32 o 
   6   9   9    14783.54    15114.81    405.18 o 
   7   9   9      468.33      333.11     58.76 o 
   8   9   9       87.26       51.98     49.03 o 
   9   9   9      241.62      334.17     93.88 o 
   0  10   9     3324.92     2654.13    157.36 o 
   1  10   9        4.41       81.05     26.02 o 
   2  10   9      211.16      269.14     29.00 o 
   3  10   9     1831.48     2046.60     89.20 o 
   4  10   9     3813.53     3849.29    136.07 o 
   5  10   9     1951.81     2076.01     96.37 o 
   6  10   9        4.92       57.01     42.13 o 
   7  10   9        1.74        9.65     45.26 o 
   8  10   9      434.73      527.39     68.16 o 
   9  10   9       49.35     -125.71    125.71 o 
   1  11   9      185.54      196.69     45.34 o 
   2  11   9    11816.98    11858.29    302.67 o 
   3  11   9     1432.82     1271.28     99.34 o 
   4  11   9     1239.33     1417.78     83.15 o 
   5  11   9      117.37      144.42     43.56 o 
   6  11   9      119.90       99.13     46.86 o 
   7  11   9       43.94       84.86     50.94 o 
   8  11   9      623.43      647.08     98.56 o 
   0  12   9      817.74      638.98    124.65 o 
   1  12   9      237.90      160.00     30.78 o 
   2  12   9     2237.08     2116.88    105.27 o 
   3  12   9        2.82       -8.37     30.98 o 
   4  12   9     3538.21     3636.23    225.92 o 
   5  12   9     1115.71      974.29     72.26 o 
   6  12   9      183.13      232.58     53.05 o 
   7  12   9      677.13      762.97     78.47 o 
   8  12   9     1927.33     2041.24    190.13 o 
   1  13   9      122.42      158.81     84.35 o 
   2  13   9    12713.72    12582.92    355.09 o 
   3  13   9        3.87       27.82     36.73 o 
   4  13   9     3675.58     3417.43    132.92 o 
   5  13   9       69.27      -24.76     40.72 o 
   6  13   9      276.06      289.56     57.10 o 
   7  13   9       16.21       61.40     58.53 o 
   8  13   9        1.71     -105.07    123.47 o 
   0  14   9      483.27      923.60    169.37 o 
   1  14   9      515.35      512.36     57.26 o 
   2  14   9      390.22      559.68     82.63 o 
   3  14   9      975.56      873.22     74.42 o 
   4  14   9      334.98      288.50     62.66 o 
   5  14   9     1030.57      911.30     80.47 o 
   6  14   9       10.51       40.37     53.81 o 
   7  14   9        3.97       62.38     60.98 o 
   1  15   9        8.41       82.76     55.15 o 
   2  15   9      864.05     1029.55    101.20 o 
   3  15   9       62.29       20.30    130.88 o 
   4  15   9     1351.23     1608.66     99.04 o 
   5  15   9       59.81       99.59     54.42 o 
   6  15   9      310.88      184.96     62.79 o 
   7  15   9       11.10       11.00     88.81 o 
   0  16   9     4309.81     4549.83    694.04 o 
   1  16   9      551.42      645.61     92.44 o 
   2  16   9      224.64      298.18     95.89 o 
   3  16   9     1029.03     1017.49    109.83 o 
   4  16   9       63.59      125.97     70.25 o 
   5  16   9       50.04       73.71     56.24 o 
   6  16   9      299.48      305.21     71.52 o 
   1  17   9       13.09       68.80     59.48 o 
   2  17   9       71.09       48.38     64.82 o 
   3  17   9      676.90      880.61    111.78 o 
   4  17   9       11.55      -49.82     74.88 o 
   5  17   9        1.35       88.90     77.44 o 
   6  17   9       44.37      192.92    287.76 o 
   0  18   9     4260.59     5119.16    674.81 o 
   1  18   9       38.02      119.32    110.37 o 
   2  18   9      648.25      531.10     95.59 o 
   3  18   9      237.51      287.97     80.67 o 
   4  18   9      177.89      135.87     78.67 o 
   5  18   9      461.94      396.54    115.56 o 
   1  19   9      328.97      420.47    161.38 o 
   2  19   9       25.48       36.50    116.71 o 
   3  19   9        3.04      -73.45     73.45 o 
   4  19   9      937.01      962.88    114.21 o 
   0  20   9     2833.45     3529.01    603.77 o 
   1  20   9       65.84       80.79    223.86 o 
   2  20   9      362.27      312.80    143.74 o 
   3  20   9       57.14     -103.13    130.50 o 
   1  21   9        5.28       56.23    296.77 o 
   0   0  10   146736.19   122312.84   5343.16 o 
   1   0  10    65738.66    65594.91   1984.09 o 
   2   0  10    11917.86    12493.68    471.10 o 
   3   0  10    10779.46    10033.98    288.84 o 
   4   0  10     4866.04     4850.51    170.93 o 
   5   0  10    22797.52    22165.53    696.10 o 
   6   0  10     3574.27     3931.47    156.53 o 
   7   0  10      946.61     1014.68     77.56 o 
   8   0  10      546.97      374.07     84.37 o 
   9   0  10        7.23      -42.57     90.33 o 
  10   0  10       16.49       21.48    115.70 o 
   1   1  10     2975.69     2732.82     70.28 o 
   2   1  10        1.83        4.95      9.74 o 
   3   1  10       49.48       44.23     12.09 o 
   4   1  10      602.97      535.79     28.00 o 
   5   1  10     6945.76     7403.84    168.79 o 
   6   1  10     6875.33     6860.51    189.64 o 
   7   1  10     1990.77     1952.87     79.30 o 
   8   1  10     1245.98     1485.39    168.70 o 
   9   1  10      291.74      402.19    107.80 o 
  10   1  10      668.82      546.32    120.93 o 
   0   2  10    49214.71    53594.18   1671.80 o 
   1   2  10    10685.27    10431.10    255.66 o 
   2   2  10        4.05       15.78      8.59 o 
   3   2  10    17423.19    16896.29    348.90 o 
   4   2  10     1331.02     1250.28     38.91 o 
   5   2  10      194.02      216.09     24.70 o 
   6   2  10        7.67        1.72     22.73 o 
   7   2  10     2675.18     2444.05     95.92 o 
   8   2  10      517.90      504.17     59.05 o 
   9   2  10       37.45       53.91     61.03 o 
  10   2  10      102.90      122.28    107.66 o 
   1   3  10     2920.57     2604.51     87.86 o 
   2   3  10    12553.33    13028.89    258.74 o 
   3   3  10     9439.44     9032.19    198.39 o 
   4   3  10    11958.86    12894.93    286.41 o 
   5   3  10     2673.93     2946.00     83.87 o 
   6   3  10      253.89      144.43     26.71 o 
   7   3  10      726.97      669.26     57.00 o 
   8   3  10      625.49      674.38     66.73 o 
   9   3  10      176.20       96.17     61.58 o 
  10   3  10        1.15       65.35    119.33 o 
   0   4  10     4642.90     5226.43    179.63 o 
   1   4  10     4371.98     4390.62    119.03 o 
   2   4  10    12103.75    12471.75    271.52 o 
   3   4  10     6898.38     6566.55    137.85 o 
   4   4  10    30209.13    31819.98    619.44 o 
   5   4  10      687.78      572.28     58.36 o 
   6   4  10       43.88       63.61     28.90 o 
   7   4  10      534.18      431.96     45.49 o 
   8   4  10     2974.74     2939.45    113.89 o 
   9   4  10      588.37      434.71    109.08 o 
  10   4  10      282.51      201.42    113.94 o 
   1   5  10     7991.61     8709.52    192.44 o 
   2   5  10     4675.18     4506.95    156.75 o 
   3   5  10     3798.23     3120.51     74.79 o 
   4   5  10     4494.39     4656.37    125.81 o 
   5   5  10     5205.15     5803.28    203.71 o 
   6   5  10      249.75      166.61     34.24 o 
   7   5  10      300.02      265.13     44.93 o 
   8   5  10       52.40       55.60     43.01 o 
   9   5  10      487.40      408.38     62.22 o 
   0   6  10    16933.54    18122.20    462.53 o 
   1   6  10     1761.11     2265.65     65.45 o 
   2   6  10      104.39       51.78     18.34 o 
   3   6  10     3130.69     3509.50    138.90 o 
   4   6  10     2119.33     2397.11     71.29 o 
   5   6  10      425.97      511.32     39.45 o 
   6   6  10      199.92      113.72     37.23 o 
   7   6  10      382.50      463.35     53.42 o 
   8   6  10     1412.05     1442.78    117.44 o 
   9   6  10      222.76      249.95     58.21 o 
   1   7  10     7959.77     8850.01    199.19 o 
   2   7  10      164.60      201.77     26.98 o 
   3   7  10        5.32       -4.16     19.92 o 
   4   7  10    12399.57    12684.25    295.51 o 
   5   7  10     8080.38     8691.94    315.19 o 
   6   7  10      691.29      741.53     88.58 o 
   7   7  10      341.81      294.90     50.68 o 
   8   7  10      330.23      258.20     53.45 o 
   9   7  10       42.48        6.34     51.46 o 
   0   8  10    16442.39    16643.11    534.28 o 
   1   8  10      802.77      821.73     35.15 o 
   2   8  10      395.05      451.68     33.84 o 
   3   8  10      255.02      294.74     36.88 o 
   4   8  10      117.58      140.49     26.81 o 
   5   8  10      615.74      569.59     64.79 o 
   6   8  10     1884.54     2195.81    142.70 o 
   7   8  10      751.86      779.14     84.88 o 
   8   8  10      740.43      710.78    101.68 o 
   9   8  10        4.35       -4.85     54.18 o 
   1   9  10     1344.55     1365.79     51.26 o 
   2   9  10     2643.22     2340.83     99.77 o 
   3   9  10        0.29      -10.10     19.82 o 
   4   9  10      544.10      410.06     46.67 o 
   5   9  10       17.41       78.23     35.35 o 
   6   9  10     2746.99     3014.08    148.25 o 
   7   9  10       13.43       71.33     46.38 o 
   8   9  10        1.98       15.50     49.30 o 
   9   9  10        3.76      -70.04     71.67 o 
   0  10  10    35432.04    36218.77   1136.31 o 
   1  10  10     2492.26     2277.14     73.82 o 
   2  10  10    11096.80    11543.08    293.01 o 
   3  10  10      176.29      156.93     29.73 o 
   4  10  10     3756.04     3520.22    128.06 o 
   5  10  10      684.19      603.67     60.56 o 
   6  10  10     2585.48     2384.00    162.14 o 
   7  10  10       19.68       10.86     46.09 o 
   8  10  10       60.50       66.10     52.58 o 
   9  10  10        0.79      286.82    341.44 o 
   1  11  10     1129.93     1153.59     55.55 o 
   2  11  10     3951.31     4328.11    131.47 o 
   3  11  10       58.03       63.75     34.10 o 
   4  11  10     4248.13     4918.55    164.56 o 
   5  11  10     3986.00     3921.86    145.20 o 
   6  11  10      800.88      759.38     93.92 o 
   7  11  10      350.94      372.76     61.07 o 
   8  11  10        0.60      -12.81     51.55 o 
   0  12  10     5252.96     5925.69    287.24 o 
   1  12  10      397.61      459.28     51.30 o 
   2  12  10      162.57      137.00     34.31 o 
   3  12  10       15.54       28.36     51.70 o 
   4  12  10       66.30       54.24     36.80 o 
   5  12  10      225.81      249.40     75.25 o 
   6  12  10      614.45      479.37     78.73 o 
   7  12  10      239.82      251.86     59.51 o 
   8  12  10        0.73      -48.73     58.47 o 
   1  13  10     5650.62     6403.95    233.34 o 
   2  13  10     4621.42     5089.71    170.58 o 
   3  13  10     4586.54     4789.96    167.92 o 
   4  13  10       10.64        5.17     37.46 o 
   5  13  10      946.19      835.26     71.17 o 
   6  13  10     1782.41     1616.76    105.45 o 
   7  13  10      303.06      254.92     68.03 o 
   8  13  10        3.62       38.97    144.63 o 
   0  14  10     3398.03     3543.90    308.98 o 
   1  14  10        9.82       38.72     35.65 o 
   2  14  10     2453.39     2484.55    128.57 o 
   3  14  10     3124.88     2886.59    125.40 o 
   4  14  10     1968.67     1804.09     92.16 o 
   5  14  10      310.43      251.12     78.69 o 
   6  14  10      506.42      406.20     82.83 o 
   7  14  10      358.38      215.95     67.50 o 
   1  15  10     3271.35     3473.80    228.16 o 
   2  15  10     2550.00     2856.79    189.01 o 
   3  15  10      330.62      197.62     79.73 o 
   4  15  10      187.70      166.41     59.44 o 
   5  15  10     1609.62     1642.73    153.89 o 
   6  15  10      108.51      182.03     61.20 o 
   7  15  10       49.24      -55.28     81.79 o 
   0  16  10     2993.54     2842.89    430.09 o 
   1  16  10     1920.60     1793.09    214.76 o 
   2  16  10       42.58      104.54     64.74 o 
   3  16  10     1453.59     1303.24    131.34 o 
   4  16  10       65.02       72.28     62.52 o 
   5  16  10      444.76      544.31     83.33 o 
   6  16  10        3.86        8.76     59.18 o 
   1  17  10      557.73      687.48    116.97 o 
   2  17  10      159.99      220.43     75.87 o 
   3  17  10        3.59      -17.03     77.85 o 
   4  17  10     1252.30     1368.67    138.80 o 
   5  17  10      826.25      782.87    109.14 o 
   6  17  10     1050.54     1100.53    163.23 o 
   0  18  10     4362.80     4903.91    679.38 o 
   1  18  10     2203.48     2271.42    314.17 o 
   2  18  10      210.29      250.76     83.00 o 
   3  18  10     1192.87      891.35    111.24 o 
   4  18  10     1349.94     1251.96    131.03 o 
   5  18  10      425.75      603.78    126.51 o 
   1  19  10      294.22      194.44    199.14 o 
   2  19  10       27.19      -72.27    109.74 o 
   3  19  10       93.85      101.43     81.48 o 
   4  19  10        3.71       -5.80     84.01 o 
   0  20  10      755.66     1143.24    393.91 o 
   1  20  10      171.31      364.79    239.72 o 
   2  20  10       23.18      -66.36    119.38 o 
   3  20  10      480.38      278.86    158.78 o 
   1   1  11     4276.87     4793.91    109.33 o 
   2   1  11     7528.51     7825.75    212.90 o 
   3   1  11      649.86      806.51     32.07 o 
   4   1  11       31.53       10.28     15.72 o 
   5   1  11     6457.91     6243.26    165.34 o 
   6   1  11      445.92      591.33     52.64 o 
   7   1  11     2387.47     2431.61    112.33 o 
   8   1  11        1.77       15.72     53.75 o 
   9   1  11       63.31       95.49     89.48 o 
  10   1  11      165.08      202.58     94.03 o 
   0   2  11     1574.70     2034.64     79.38 o 
   1   2  11     9716.41     8856.24    220.62 o 
   2   2  11     4400.18     3548.96     97.73 o 
   3   2  11      949.82      876.91     29.66 o 
   4   2  11     2232.42     2158.74     59.93 o 
   5   2  11      432.57      392.07     30.53 o 
   6   2  11      800.34      730.12     48.53 o 
   7   2  11     2339.81     2576.71    166.72 o 
   8   2  11     1347.00     1575.50    101.80 o 
   9   2  11      324.14      399.56     78.34 o 
  10   2  11        7.66     -107.68    115.43 o 
   1   3  11    26686.60    26562.63    631.45 o 
   2   3  11    12540.67    11909.82    254.53 o 
   3   3  11     3371.76     3473.00     82.14 o 
   4   3  11     1722.67     1916.86     57.00 o 
   5   3  11     1781.80     2018.76     61.03 o 
   6   3  11       12.22       23.54     25.00 o 
   7   3  11     1217.38     1249.19    118.85 o 
   8   3  11       82.29       25.57     52.56 o 
   9   3  11      261.21      218.40     66.13 o 
  10   3  11        0.45       57.04    223.05 o 
   0   4  11    11195.56     9385.29    310.05 o 
   1   4  11     3348.10     3065.74     88.19 o 
   2   4  11     3954.95     3852.60     86.20 o 
   3   4  11    16365.10    17130.74    320.05 o 
   4   4  11      370.68      461.17     31.53 o 
   5   4  11     1812.95     1952.30     68.00 o 
   6   4  11      421.77      484.05     39.97 o 
   7   4  11       28.08       23.41     32.30 o 
   8   4  11      103.16      167.48     50.43 o 
   9   4  11       96.99       72.97     66.12 o 
   1   5  11    65667.05    64865.41   1405.71 o 
   2   5  11    13330.11    13819.16    337.81 o 
   3   5  11    54797.78    53177.25   1011.68 o 
   4   5  11     2256.80     1787.37     55.74 o 
   5   5  11     1276.27     1528.75     60.23 o 
   6   5  11     3799.62     3486.12    115.90 o 
   7   5  11      120.04       91.01     39.74 o 
   8   5  11       33.23      -14.55     43.74 o 
   9   5  11        2.97       -6.30     64.40 o 
   0   6  11    35306.12    31999.78    903.70 o 
   1   6  11     2070.08     1926.21     58.40 o 
   2   6  11     5070.94     5219.00    141.40 o 
   3   6  11    10004.11    10094.87    302.48 o 
   4   6  11      838.97     1048.65     75.89 o 
   5   6  11       27.54       19.62     26.59 o 
   6   6  11      183.19      133.99     36.16 o 
   7   6  11     3699.90     3681.78    153.07 o 
   8   6  11       55.41       93.23     46.07 o 
   9   6  11      931.97     1005.75    133.32 o 
   1   7  11     3914.85     4392.09    113.83 o 
   2   7  11    27320.33    28204.10    672.20 o 
   3   7  11      258.11      155.66     25.98 o 
   4   7  11     1162.87     1362.94     54.88 o 
   5   7  11     4766.16     4667.60    172.14 o 
   6   7  11      425.11      420.97     45.48 o 
   7   7  11      173.69      142.57     44.52 o 
   8   7  11       75.05       56.70     48.52 o 
   9   7  11      489.06      547.10     72.55 o 
   0   8  11     4770.10     5881.00    262.06 o 
   1   8  11    29655.15    25588.07    542.65 o 
   2   8  11     2363.03     2292.19     75.88 o 
   3   8  11       83.18       72.47     22.73 o 
   4   8  11     1834.43     1829.50     84.09 o 
   5   8  11     3334.48     3185.49    133.82 o 
   6   8  11     1300.34     1190.57     67.62 o 
   7   8  11       25.44       27.56     38.21 o 
   8   8  11     1198.38     1209.83    120.22 o 
   9   8  11      328.49      399.99     67.33 o 
   1   9  11      679.80      629.43     34.27 o 
   2   9  11    16927.78    15848.05    401.24 o 
   3   9  11      565.85      763.43     42.23 o 
   4   9  11     3141.69     2692.37    104.79 o 
   5   9  11     5289.49     5453.93    217.78 o 
   6   9  11      844.90      880.49     81.81 o 
   7   9  11     2078.70     2369.21    150.95 o 
   8   9  11       29.44        4.66     51.12 o 
   9   9  11      206.28      184.48    107.57 o 
   0  10  11      522.11      504.57     67.49 o 
   1  10  11     3395.87     3193.87     94.89 o 
   2  10  11      138.16      121.97     28.68 o 
   3  10  11      438.93      448.09     36.05 o 
   4  10  11     1159.65     1158.63     69.18 o 
   5  10  11     3108.92     3438.36    209.21 o 
   6  10  11        0.89       51.92     41.77 o 
   7  10  11      801.10      914.12     88.06 o 
   8  10  11      593.55      696.94     99.08 o 
   1  11  11     1111.49     1276.17     61.72 o 
   2  11  11     3316.41     2941.84     98.88 o 
   3  11  11     4543.86     5146.55    170.39 o 
   4  11  11       25.76       55.93     34.88 o 
   5  11  11      978.01     1010.42     71.08 o 
   6  11  11     2190.28     2499.24    171.23 o 
   7  11  11      170.44      211.36     55.94 o 
   8  11  11        0.16      -49.92     49.92 o 
   0  12  11     8247.29     8797.70    518.55 o 
   1  12  11     3002.23     3465.21    170.62 o 
   2  12  11      906.58      989.87     54.60 o 
   3  12  11     1847.86     1817.23    106.33 o 
   4  12  11      921.35      882.48     97.33 o 
   5  12  11      167.44      123.89     45.04 o 
   6  12  11        5.77       31.75     44.73 o 
   7  12  11     1985.57     2181.31    170.27 o 
   8  12  11        0.30       15.00     59.39 o 
   1  13  11     4193.85     4221.03    171.29 o 
   2  13  11      121.87      142.98     49.19 o 
   3  13  11     9626.90    10525.25    309.79 o 
   4  13  11      250.00      199.54     43.55 o 
   5  13  11        1.07       63.16     44.27 o 
   6  13  11      630.61      656.18     92.36 o 
   7  13  11      187.25      183.62     59.66 o 
   8  13  11       21.12     -222.51    322.34 o 
   0  14  11     1512.10     1749.29    220.64 o 
   1  14  11       12.57       71.51     46.29 o 
   2  14  11      133.27      129.82     68.70 o 
   3  14  11      441.29      410.32     60.16 o 
   4  14  11      779.21      843.02     67.51 o 
   5  14  11      255.00      222.97     55.17 o 
   6  14  11       27.38       42.26     51.00 o 
   7  14  11       36.89       90.59     62.79 o 
   1  15  11       28.08       33.89     56.26 o 
   2  15  11      262.41      259.72     67.29 o 
   3  15  11      854.29      858.43    101.59 o 
   4  15  11      422.00      542.53     65.06 o 
   5  15  11     1005.49     1230.91     94.39 o 
   6  15  11      527.95      544.45     75.61 o 
   7  15  11       20.61       11.90    110.66 o 
   0  16  11       19.14        7.68    122.71 o 
   1  16  11      658.04      637.17    105.47 o 
   2  16  11      164.55      123.21     64.88 o 
   3  16  11       21.01       45.35     94.10 o 
   4  16  11       63.97      -10.76     60.18 o 
   5  16  11      280.83      260.10     64.50 o 
   6  16  11      250.24      351.38     73.76 o 
   1  17  11     1216.53     1375.88    120.28 o 
   2  17  11        2.99        1.89     62.16 o 
   3  17  11        0.24      -77.33     83.84 o 
   4  17  11        4.00      -58.60     58.60 o 
   5  17  11      121.06       41.89     80.28 o 
   6  17  11       23.61     -133.99    365.65 o 
   0  18  11        3.59      -93.10    227.36 o 
   1  18  11     1229.01     1275.40    156.59 o 
   2  18  11       12.01       41.17     69.37 o 
   3  18  11      420.37      341.19    114.06 o 
   4  18  11       85.57       90.20     74.61 o 
   5  18  11     1555.18     1645.11    166.36 o 
   1  19  11      114.56      125.85    206.38 o 
   2  19  11      688.25      737.15    107.60 o 
   3  19  11       11.84      -59.20     74.11 o 
   4  19  11      391.13      473.31    110.06 o 
   0  20  11      457.07      700.64    337.94 o 
   1  20  11      501.85     1039.75    794.94 o 
   2  20  11        7.83       79.77    210.66 o 
   3  20  11       19.37       70.17     88.84 o 
   0   0  12     1507.22     1575.08    100.07 o 
   1   0  12    27559.68    27083.96    756.07 o 
   2   0  12      804.74      720.56     38.15 o 
   3   0  12    18336.94    18401.21    569.67 o 
   4   0  12    32793.56    34431.70   1066.35 o 
   5   0  12     2056.24     1878.34    140.31 o 
   6   0  12     1204.90     1036.08     82.14 o 
   7   0  12     5066.98     5426.83    239.37 o 
   8   0  12     1916.63     1776.07    183.50 o 
   9   0  12      793.92      835.70    238.39 o 
  10   0  12        1.01       58.39    167.09 o 
   1   1  12     6368.03     6832.12    152.29 o 
   2   1  12     2665.30     2406.14     70.67 o 
   3   1  12    15901.29    14386.35    300.11 o 
   4   1  12     1506.43     1706.60     54.86 o 
   5   1  12       11.79       -7.35     21.59 o 
   6   1  12     5515.67     5487.30    185.77 o 
   7   1  12      115.37       62.03     41.13 o 
   8   1  12      166.89      120.20     62.37 o 
   9   1  12        2.16      -23.40     82.14 o 
  10   1  12      109.00      277.51    180.94 o 
   0   2  12    15755.40    14982.68    504.90 o 
   1   2  12    21028.01    20656.31    494.96 o 
   2   2  12       25.19       15.04     11.91 o 
   3   2  12      437.19      381.76     25.08 o 
   4   2  12     7249.19     6755.96    173.88 o 
   5   2  12     9413.19     8925.12    210.83 o 
   6   2  12      183.78      186.01     40.38 o 
   7   2  12      761.44      743.38     58.94 o 
   8   2  12      700.28      807.37     78.56 o 
   9   2  12      534.67      429.94     82.65 o 
  10   2  12      571.58     1089.43    267.18 o 
   1   3  12       36.82        9.17     10.03 o 
   2   3  12    24512.86    24330.32    544.46 o 
   3   3  12    10412.48     9661.87    205.81 o 
   4   3  12     2520.87     2810.48     63.87 o 
   5   3  12    12271.69    10845.62    253.38 o 
   6   3  12     3394.36     2855.70    101.11 o 
   7   3  12     2696.22     2805.07    151.49 o 
   8   3  12       93.75       84.52     53.08 o 
   9   3  12      147.83      136.85     65.45 o 
  10   3  12      205.98      103.05    170.32 o 
   0   4  12     9086.08     9045.96    264.60 o 
   1   4  12     8314.24     7078.39    183.82 o 
   2   4  12      964.60     1051.55     34.97 o 
   3   4  12      195.72      222.11     18.05 o 
   4   4  12    13750.52    14037.81    297.28 o 
   5   4  12       37.47       21.34     21.03 o 
   6   4  12        2.15       -8.09     25.19 o 
   7   4  12       26.93      -19.17     32.95 o 
   8   4  12      860.15      973.01     84.21 o 
   9   4  12      536.59      559.06    109.99 o 
   1   5  12     9675.49     9819.33    232.60 o 
   2   5  12     9173.88     9186.47    217.02 o 
   3   5  12      164.30      300.81     20.67 o 
   4   5  12     6138.16     6307.49    160.78 o 
   5   5  12       10.39       82.00     24.57 o 
   6   5  12     1384.14     1244.68     75.90 o 
   7   5  12       81.25        2.91     33.57 o 
   8   5  12        2.96        9.93     42.97 o 
   9   5  12        0.37      -27.87     63.15 o 
   0   6  12    11049.01    10254.44    341.33 o 
   1   6  12     2159.57     2478.12     71.05 o 
   2   6  12      594.93      731.87     35.06 o 
   3   6  12    17384.60    17144.22    415.65 o 
   4   6  12       84.29      102.74     22.76 o 
   5   6  12      235.97      310.62     32.46 o 
   6   6  12     1417.66     1314.37    109.10 o 
   7   6  12     2521.78     2705.48    141.47 o 
   8   6  12        6.32        6.78     44.05 o 
   9   6  12     1111.00      965.13    175.11 o 
   1   7  12       79.00      441.66     45.56 o 
   2   7  12        5.60       38.45     17.68 o 
   3   7  12     8471.79     8028.98    329.37 o 
   4   7  12      984.41      859.79     56.14 o 
   5   7  12     6646.55     6468.78    228.11 o 
   6   7  12       63.59       81.68     33.63 o 
   7   7  12      423.71      579.57     53.03 o 
   8   7  12       84.91       81.21     46.85 o 
   9   7  12       76.23      184.69     76.43 o 
   0   8  12     8997.73     8092.95    220.90 o 
   1   8  12    16954.25    18161.39    410.06 o 
   2   8  12      333.01      470.38     37.70 o 
   3   8  12      401.99      463.95     56.19 o 
   4   8  12      164.95      349.88     34.42 o 
   5   8  12     1475.92     1279.96     99.68 o 
   6   8  12      476.39      426.50     47.51 o 
   7   8  12      691.55      719.05     60.67 o 
   8   8  12      517.25      479.40     62.29 o 
   9   8  12       70.14       80.96     62.97 o 
   1   9  12      129.39      161.01     20.68 o 
   2   9  12      335.48      416.16     32.55 o 
   3   9  12     1070.01     1143.53     72.82 o 
   4   9  12      156.25      233.47     38.34 o 
   5   9  12     1236.00     1263.74     73.20 o 
   6   9  12     1795.48     1961.99    187.16 o 
   7   9  12      522.86      462.27     71.16 o 
   8   9  12        7.64      -13.03     49.33 o 
   9   9  12      154.40       77.87    100.84 o 
   0  10  12     5943.62     6863.80    366.80 o 
   1  10  12    17097.85    17026.76    419.61 o 
   2  10  12     1322.57     1344.47     60.30 o 
   3  10  12     3732.33     3612.19    107.94 o 
   4  10  12     3402.22     3291.00    148.39 o 
   5  10  12      325.83      302.79     48.43 o 
   6  10  12      426.39      387.86     55.41 o 
   7  10  12     1727.83     1638.65    132.72 o 
   8  10  12      135.65       57.07     59.08 o 
   1  11  12      422.87      348.65     50.91 o 
   2  11  12      103.72       99.93     30.95 o 
   3  11  12     7173.03     6992.64    217.26 o 
   4  11  12      561.34      512.69     50.71 o 
   5  11  12     1310.54     1273.40     78.76 o 
   6  11  12      174.67      206.71     57.06 o 
   7  11  12        2.59       84.91     49.80 o 
   8  11  12       73.79       -4.51     53.58 o 
   0  12  12     4275.40     4269.59    227.40 o 
   1  12  12     1192.69     1211.75     77.38 o 
   2  12  12     1511.33     1661.19     74.85 o 
   3  12  12     4194.13     4344.77    167.71 o 
   4  12  12      209.53      259.72     53.95 o 
   5  12  12     1316.78     1480.60     87.60 o 
   6  12  12      700.08      515.61     64.07 o 
   7  12  12      117.39      167.17     56.84 o 
   8  12  12       11.48      -31.15    100.62 o 
   1  13  12        6.71       52.45     38.05 o 
   2  13  12     3723.85     3649.76    159.68 o 
   3  13  12     1292.62     1287.68     77.26 o 
   4  13  12      351.78      223.69     51.13 o 
   5  13  12     3473.54     3603.23    143.93 o 
   6  13  12      293.36      358.31     63.19 o 
   7  13  12      257.07      198.41     77.65 o 
   0  14  12     7445.50     9010.31    564.43 o 
   1  14  12     1836.38     2081.34    112.88 o 
   2  14  12     2668.58     2953.05    145.08 o 
   3  14  12       62.26      106.25     53.65 o 
   4  14  12      953.54     1089.49     77.70 o 
   5  14  12      233.65      178.82     50.37 o 
   6  14  12      410.29      349.73     61.95 o 
   7  14  12      253.22      325.76     75.36 o 
   1  15  12     1403.74     1186.89    147.54 o 
   2  15  12     3524.68     3569.62    165.90 o 
   3  15  12      273.23      184.65     60.93 o 
   4  15  12      638.03      609.87    115.06 o 
   5  15  12     1207.08     1200.31     86.30 o 
   6  15  12      310.90      405.30     70.50 o 
   7  15  12      570.03      446.68    148.25 o 
   0  16  12     3186.93     3870.35    273.06 o 
   1  16  12       52.60      109.15     64.94 o 
   2  16  12      597.98      697.09     93.52 o 
   3  16  12     1367.23     1540.19    129.14 o 
   4  16  12      839.66      877.34     98.82 o 
   5  16  12        7.81       13.10    113.21 o 
   6  16  12       15.83      -23.10     59.27 o 
   1  17  12     2262.64     2370.51    156.93 o 
   2  17  12     3124.48     3012.96    182.09 o 
   3  17  12     2334.21     2386.63    165.43 o 
   4  17  12      166.99       69.85     65.42 o 
   5  17  12       34.96       16.87     78.84 o 
   0  18  12     1039.71     1598.49    429.15 o 
   1  18  12      767.68      407.34    173.26 o 
   2  18  12        6.49       58.75     68.72 o 
   3  18  12      268.32      227.16    137.21 o 
   4  18  12     1124.95     1154.03    136.71 o 
   5  18  12      194.44      258.17    107.84 o 
   1  19  12      730.63      892.48    336.73 o 
   2  19  12      484.53      306.44    109.98 o 
   3  19  12      597.78      652.59    118.60 o 
   4  19  12       28.06      161.58    108.41 o 
   0  20  12       10.76     -243.23    243.23 o 
   1  20  12     1182.05     1188.41    313.78 o 
   2  20  12      151.94       82.16    201.76 o 
   1   1  13     4544.42     4226.08     99.61 o 
   2   1  13     3884.53     3713.94    101.92 o 
   3   1  13      648.81      588.91     25.74 o 
   4   1  13     4558.17     4290.95    110.17 o 
   5   1  13     1850.11     2150.34     73.39 o 
   6   1  13       22.15       73.37     36.19 o 
   7   1  13      375.85      181.46     68.46 o 
   8   1  13       47.10      100.02     56.64 o 
   9   1  13      111.34       70.33     90.33 o 
  10   1  13       21.52     -145.29    145.29 o 
   0   2  13    13435.55    14083.23    457.89 o 
   1   2  13      926.61     1041.15     48.53 o 
   2   2  13     7724.91     7165.09    184.30 o 
   3   2  13    13128.09    12227.49    258.45 o 
   4   2  13      666.33      567.72     27.36 o 
   5   2  13     2595.91     2672.28     93.93 o 
   6   2  13      672.04      758.21     71.70 o 
   7   2  13      602.01      700.78     65.60 o 
   8   2  13       46.61      165.51     56.05 o 
   9   2  13      893.00      893.34    111.70 o 
  10   2  13      104.11      164.13    175.70 o 
   1   3  13    34626.09    32355.94    766.82 o 
   2   3  13    18618.99    17277.01    420.99 o 
   3   3  13     2048.30     2295.49     64.15 o 
   4   3  13        7.57       26.31     13.73 o 
   5   3  13       39.34       40.45     24.92 o 
   6   3  13     1865.91     2110.71     90.18 o 
   7   3  13       62.89       -4.34     37.92 o 
   8   3  13       74.79       52.86     54.04 o 
   9   3  13       34.78        4.27     58.12 o 
   0   4  13    10803.77    12765.37    367.11 o 
   1   4  13     8529.67     8062.04    193.01 o 
   2   4  13     1618.36     2081.09     57.48 o 
   3   4  13     7646.40     7497.19    170.77 o 
   4   4  13      745.19      868.39     50.56 o 
   5   4  13       17.93       36.65     22.33 o 
   6   4  13      127.39       58.82     28.44 o 
   7   4  13       87.05       70.08     38.67 o 
   8   4  13      289.66      347.75     64.53 o 
   9   4  13       71.96       91.34     64.02 o 
   1   5  13    19946.82    20539.94    471.64 o 
   2   5  13     1088.56     1041.22     45.11 o 
   3   5  13       84.48      117.93     15.95 o 
   4   5  13    13633.42    13200.22    286.32 o 
   5   5  13    10291.22    10416.14    249.26 o 
   6   5  13     6517.29     6586.93    203.02 o 
   7   5  13      895.65      876.27     72.68 o 
   8   5  13       51.32        5.23     50.19 o 
   9   5  13      162.65       34.74     68.23 o 
   0   6  13    24794.78    25524.82    814.15 o 
   1   6  13    30059.68    30837.81    698.01 o 
   2   6  13     7775.88     7888.53    204.18 o 
   3   6  13     1180.17      955.84     68.38 o 
   4   6  13      269.25      145.26     32.65 o 
   5   6  13      362.69      342.01     44.06 o 
   6   6  13      839.76      623.72     54.08 o 
   7   6  13      465.22      474.49     56.37 o 
   8   6  13      210.77      281.77     52.42 o 
   9   6  13        4.77      -33.84     67.72 o 
   1   7  13    10203.15     9827.22    232.53 o 
   2   7  13    11385.55    11312.11    285.66 o 
   3   7  13    15762.97    15314.49    396.05 o 
   4   7  13     1279.77     1384.72     65.21 o 
   5   7  13     1530.69     1871.92    100.84 o 
   6   7  13       40.87       27.57     32.34 o 
   7   7  13      604.76      596.82     54.52 o 
   8   7  13        1.64      -45.08     45.08 o 
   9   7  13      403.66      481.86     91.06 o 
   0   8  13      158.00      139.27     25.24 o 
   1   8  13     1678.42     2208.78     65.66 o 
   2   8  13     2567.30     3342.47    137.62 o 
   3   8  13     6172.03     5928.32    165.88 o 
   4   8  13     3236.84     3373.17    137.10 o 
   5   8  13      527.35      302.00     44.28 o 
   6   8  13     1545.22     1393.95     97.48 o 
   7   8  13     5099.84     5016.07    233.76 o 
   8   8  13     1813.34     1889.98    136.17 o 
   9   8  13      625.97      571.88    134.36 o 
   1   9  13     4214.42     4568.78    128.48 o 
   2   9  13      164.84      182.04     27.48 o 
   3   9  13    18958.27    18524.38    456.22 o 
   4   9  13      821.80      757.03     70.51 o 
   5   9  13      193.35      103.47     38.65 o 
   6   9  13      493.80      463.53     64.29 o 
   7   9  13       23.54       33.10     41.29 o 
   8   9  13        0.66      -20.65     49.83 o 
   9   9  13      250.03      130.25    136.24 o 
   0  10  13     3368.54     3081.70    132.60 o 
   1  10  13      965.68     1093.64    113.83 o 
   2  10  13      379.12      272.33     32.96 o 
   3  10  13     1290.58     1138.05     57.98 o 
   4  10  13     3171.99     3098.69    185.08 o 
   5  10  13     1807.58     1563.79    114.31 o 
   6  10  13       18.28      -14.06     39.28 o 
   7  10  13     1235.61     1453.23    161.71 o 
   8  10  13      575.63      484.87    100.64 o 
   1  11  13      439.11      503.61     71.40 o 
   2  11  13     1816.87     1926.50     84.28 o 
   3  11  13     1614.62     1573.35     80.48 o 
   4  11  13      173.06      128.08     42.91 o 
   5  11  13     2115.05     1900.73    156.02 o 
   6  11  13     1532.95     1538.31     93.35 o 
   7  11  13      924.60      915.85     79.77 o 
   8  11  13       91.21       24.60     56.48 o 
   0  12  13    12445.17    12143.25    423.05 o 
   1  12  13     7745.22     8385.87    286.43 o 
   2  12  13     3754.23     3373.58    206.96 o 
   3  12  13       49.30      126.25     39.84 o 
   4  12  13      476.60      342.81     52.25 o 
   5  12  13     1310.76     1465.26     85.96 o 
   6  12  13      501.26      488.67     81.90 o 
   7  12  13      338.03      309.25     63.17 o 
   8  12  13       86.15       28.46     89.64 o 
   1  13  13      130.08       81.85     38.96 o 
   2  13  13      370.74      389.49     58.81 o 
   3  13  13       79.67       30.73     38.84 o 
   4  13  13     2890.93     2728.25    121.28 o 
   5  13  13     1354.34     1610.00    102.10 o 
   6  13  13      607.28      709.54    121.92 o 
   7  13  13      255.44      174.56     60.40 o 
   0  14  13      590.12      708.37     93.01 o 
   1  14  13      740.19      871.89     73.98 o 
   2  14  13      392.57      281.14     64.01 o 
   3  14  13      910.00      881.96     90.89 o 
   4  14  13      161.65      112.15     73.03 o 
   5  14  13      457.77      298.31     58.38 o 
   6  14  13        7.53       13.54     56.55 o 
   7  14  13      461.72      418.94     75.65 o 
   1  15  13      818.26      847.64    122.99 o 
   2  15  13     2296.21     2688.19    152.34 o 
   3  15  13     2577.12     2911.75    202.04 o 
   4  15  13     1179.58     1266.95    108.51 o 
   5  15  13      432.76      372.67     62.86 o 
   6  15  13       84.93       81.67     55.68 o 
   7  15  13       99.61      196.15    392.29 o 
   0  16  13     1202.07     1231.84    146.00 o 
   1  16  13      371.35      339.90     76.38 o 
   2  16  13       18.72      118.76     65.28 o 
   3  16  13     1210.60     1180.15    117.35 o 
   4  16  13      299.78      275.19     82.66 o 
   5  16  13      111.09       96.55     74.06 o 
   6  16  13      316.81      273.15     71.20 o 
   1  17  13      234.94      180.97     89.22 o 
   2  17  13      107.15      183.57     91.61 o 
   3  17  13      412.12      292.83     86.30 o 
   4  17  13      157.42      177.60     72.88 o 
   5  17  13        1.56      -67.94     72.78 o 
   0  18  13     1782.60     2839.94    566.91 o 
   1  18  13      156.23      128.67     93.33 o 
   2  18  13      220.20       91.40     71.85 o 
   3  18  13       51.70       79.15     80.74 o 
   4  18  13       37.50      101.47     76.35 o 
   5  18  13      190.27      148.02    116.13 o 
   1  19  13       44.37       66.12    193.87 o 
   2  19  13      649.78      740.10    133.28 o 
   3  19  13     2127.50     2242.90    227.54 o 
   4  19  13      528.46      595.39    121.83 o 
   0  20  13       17.52     -143.41    293.28 o 
   1  20  13       48.72      182.46    287.49 o 
   2  20  13        2.72      149.87    364.04 o 
   0   0  14    74198.23    77526.29   3406.29 o 
   1   0  14     6860.56     7673.50    228.83 o 
   2   0  14    24175.30    24900.24    784.85 o 
   3   0  14       54.03       38.13     18.28 o 
   4   0  14     5898.74     5176.91    183.05 o 
   5   0  14      409.09      419.47     52.09 o 
   6   0  14     9285.38     9224.97    474.65 o 
   7   0  14      104.61       33.25     51.68 o 
   8   0  14     7196.08     7196.26    693.37 o 
   9   0  14       42.50      -70.23    141.53 o 
  10   0  14       38.99      461.17    225.74 o 
   1   1  14     6148.02     5120.80    118.99 o 
   2   1  14    12452.74    11768.87    269.10 o 
   3   1  14       50.94       58.51     12.83 o 
   4   1  14     8701.95     8794.91    194.63 o 
   5   1  14      871.92      810.28     48.47 o 
   6   1  14     4563.71     4347.92    157.56 o 
   7   1  14      229.37      257.16     51.26 o 
   8   1  14        1.40      -21.52     50.46 o 
   9   1  14        4.21        1.06     90.19 o 
   0   2  14   114338.98   109263.25   3384.21 o 
   1   2  14     2044.81     2165.13     67.86 o 
   2   2  14     1346.19     1213.80     42.72 o 
   3   2  14      944.63     1121.83     37.95 o 
   4   2  14    23559.67    22067.23    457.05 o 
   5   2  14      897.41      989.59     55.19 o 
   6   2  14      185.64      241.89     44.73 o 
   7   2  14      111.32      156.92     47.77 o 
   8   2  14     1369.31     1652.22    116.98 o 
   9   2  14      315.79      256.16     85.92 o 
   1   3  14      957.28     1315.09     66.36 o 
   2   3  14      467.14      353.56     32.99 o 
   3   3  14     1372.50     1270.60     39.53 o 
   4   3  14    10087.24    10340.03    223.91 o 
   5   3  14      232.62      117.18     32.89 o 
   6   3  14    10507.56    10654.56    329.90 o 
   7   3  14        7.04        4.60     42.42 o 
   8   3  14      247.54      170.69     92.60 o 
   9   3  14      139.86       28.49     58.64 o 
   0   4  14    51619.03    48922.09   1355.26 o 
   1   4  14       19.86       12.10     11.89 o 
   2   4  14     1379.95     1437.29     50.96 o 
   3   4  14      600.82      616.27     42.15 o 
   4   4  14      625.85      732.92     43.77 o 
   5   4  14        9.02       12.88     24.17 o 
   6   4  14       13.05        5.76     28.62 o 
   7   4  14      130.51      107.54     41.44 o 
   8   4  14       31.60       -5.78     66.36 o 
   9   4  14      167.33       64.16     63.55 o 
   1   5  14     4526.82     5222.69    132.63 o 
   2   5  14     8518.53     7168.69    174.05 o 
   3   5  14     1958.93     2135.10     61.94 o 
   4   5  14      152.48      224.57     24.67 o 
   5   5  14      207.88      293.48     33.14 o 
   6   5  14     2830.68     2738.55    101.55 o 
   7   5  14      310.99      315.47     51.53 o 
   8   5  14       44.06       -2.00     51.36 o 
   9   5  14       14.15      -25.70     68.09 o 
   0   6  14     2032.05     2190.43     93.36 o 
   1   6  14      231.57      279.47     27.71 o 
   2   6  14     7820.68     6622.79    165.16 o 
   3   6  14      209.62      182.28     30.23 o 
   4   6  14     2172.35     2130.74     72.60 o 
   5   6  14       34.80       28.01     24.64 o 
   6   6  14      722.58      668.65     57.95 o 
   7   6  14       70.14       54.34     41.88 o 
   8   6  14     3086.95     3036.88    299.73 o 
   9   6  14       14.33       40.84     78.55 o 
   1   7  14     1146.00     1513.61     96.23 o 
   2   7  14    26941.15    24449.44    587.52 o 
   3   7  14        6.60       57.46     23.28 o 
   4   7  14      369.65      501.61     41.87 o 
   5   7  14       20.95      105.21     31.95 o 
   6   7  14     5530.21     4886.61    150.34 o 
   7   7  14       85.87       90.15     40.44 o 
   8   7  14        0.16       27.81     43.47 o 
   9   7  14       38.46      -18.45     59.66 o 
   0   8  14     5008.54     4321.68    149.17 o 
   1   8  14     1090.47     1655.71     57.01 o 
   2   8  14     9877.40     8968.79    257.85 o 
   3   8  14      142.40       92.96     30.87 o 
   4   8  14     1771.30     1961.35     76.19 o 
   5   8  14      490.08      455.51     49.91 o 
   6   8  14      965.76     1156.25    119.20 o 
   7   8  14       50.46      199.03     45.50 o 
   8   8  14       60.91       90.03     45.49 o 
   9   8  14        2.50      -85.74     88.56 o 
   1   9  14       59.09       40.86     18.24 o 
   2   9  14      861.71      850.17     46.79 o 
   3   9  14       24.27       74.10     27.21 o 
   4   9  14     1836.95     1909.57     83.04 o 
   5   9  14       23.79       -8.47     34.86 o 
   6   9  14      233.85      319.63     53.84 o 
   7   9  14       86.66       34.86     42.85 o 
   8   9  14      283.43      201.23     57.64 o 
   0  10  14    22162.09    22604.60    740.91 o 
   1  10  14       81.71       38.92     28.13 o 
   2  10  14     6673.93     6832.83    208.00 o 
   3  10  14       69.83       41.70     26.83 o 
   4  10  14       80.07      102.83     60.79 o 
   5  10  14      495.76      351.70     79.96 o 
   6  10  14     2448.09     2595.36    170.81 o 
   7  10  14        9.08       31.54     47.80 o 
   8  10  14      707.13      686.57    131.18 o 
   1  11  14       75.95       40.60     36.57 o 
   2  11  14    20966.44    21532.99    580.09 o 
   3  11  14      140.97      134.41     37.48 o 
   4  11  14     2959.41     3072.75    149.50 o 
   5  11  14        4.51      141.91     44.02 o 
   6  11  14       36.87       54.62     45.29 o 
   7  11  14        1.81       15.56     50.85 o 
   8  11  14       11.40      138.98     59.88 o 
   0  12  14     1302.84     1216.35     81.53 o 
   1  12  14     2017.93     1916.33    122.74 o 
   2  12  14      544.53      577.04     50.13 o 
   3  12  14     1474.75     1328.00     91.04 o 
   4  12  14     2575.86     2807.40    120.13 o 
   5  12  14      798.37      603.36     63.21 o 
   6  12  14      103.36       70.16     49.40 o 
   7  12  14       28.09       -6.29     52.81 o 
   8  12  14       52.85       70.15     97.75 o 
   1  13  14      221.03      244.08     47.97 o 
   2  13  14      727.33      913.96     65.48 o 
   3  13  14      187.68       91.36     41.67 o 
   4  13  14    11070.59    10917.04    382.70 o 
   5  13  14       90.96      149.59     48.91 o 
   6  13  14     1730.74     1788.74    103.13 o 
   7  13  14      268.54      222.38     63.76 o 
   0  14  14    10529.31    11189.73    591.73 o 
   1  14  14       64.67       34.13     44.98 o 
   2  14  14       10.13      -20.16     46.32 o 
   3  14  14     1775.03     1530.48    108.05 o 
   4  14  14      338.03      529.23     63.42 o 
   5  14  14      205.11      138.24     54.69 o 
   6  14  14       50.34       54.68     52.66 o 
   7  14  14        6.18      -48.29     56.16 o 
   1  15  14       60.02       28.23     53.88 o 
   2  15  14     4994.24     5216.92    214.13 o 
   3  15  14      130.81      187.66     60.95 o 
   4  15  14     1714.13     2085.76    135.55 o 
   5  15  14        1.53      -26.37     49.52 o 
   6  15  14      919.76      831.84     85.77 o 
   0  16  14     4459.61     4738.20    317.85 o 
   1  16  14      725.81      413.39    393.50 o 
   2  16  14     1395.35     1162.23    197.56 o 
   3  16  14        0.46      -55.29     55.29 o 
   4  16  14     2882.82     3051.83    392.17 o 
   5  16  14        5.97       34.34     63.54 o 
   6  16  14      180.79      101.65     64.81 o 
   1  17  14      108.77      209.86     97.79 o 
   2  17  14     5099.92     5439.10    371.35 o 
   3  17  14        1.81        5.76     74.12 o 
   4  17  14      679.98      750.02    246.49 o 
   5  17  14       65.06       91.75     78.27 o 
   0  18  14        6.58      157.94    282.51 o 
   1  18  14       60.53       34.30     95.41 o 
   2  18  14      733.19      539.28    238.98 o 
   3  18  14        3.58      -64.87     76.89 o 
   4  18  14      861.21      798.80    131.38 o 
   1  19  14      128.11       20.56    197.81 o 
   2  19  14      491.80      534.24    169.49 o 
   3  19  14      174.32      242.91    125.67 o 
   0  20  14     2380.81     2322.00    580.63 o 
   1  20  14        6.18     -176.86    195.30 o 
   1   1  15     6355.68     7082.65    160.54 o 
   2   1  15       73.08      194.70     20.43 o 
   3   1  15      642.39      738.08     31.69 o 
   4   1  15     6311.43     5875.13    143.10 o 
   5   1  15       28.62      -16.24     24.47 o 
   6   1  15      935.75     1161.44     74.18 o 
   7   1  15      292.69      291.60     52.73 o 
   8   1  15      238.64      290.55     87.55 o 
   9   1  15      196.32      241.06    105.71 o 
   0   2  15    17737.37    17319.25    561.21 o 
   1   2  15       72.34       50.40     14.63 o 
   2   2  15     7007.09     5700.70    141.45 o 
   3   2  15     7866.80     7107.08    157.73 o 
   4   2  15      797.86      776.49     33.14 o 
   5   2  15     1345.69     1392.62     85.54 o 
   6   2  15     1223.97      920.91     66.24 o 
   7   2  15      849.88     1028.34     96.43 o 
   8   2  15     1531.70     2039.53    119.79 o 
   9   2  15      422.23      461.09    124.35 o 
   1   3  15     8866.41     9304.28    235.27 o 
   2   3  15    13954.23    13872.08    343.06 o 
   3   3  15      429.13      443.31     27.30 o 
   4   3  15     4757.84     4509.54    115.14 o 
   5   3  15       74.90       60.23     27.93 o 
   6   3  15       47.65       85.28     39.99 o 
   7   3  15      137.31       48.33     48.44 o 
   8   3  15       47.00       56.99     54.94 o 
   9   3  15      199.95      130.63     64.42 o 
   0   4  15     3620.08     3659.39    137.21 o 
   1   4  15    63050.11    61244.98   1438.25 o 
   2   4  15     2614.68     2778.17     81.45 o 
   3   4  15    10387.78    10786.94    241.69 o 
   4   4  15      271.57      452.71     33.72 o 
   5   4  15      551.27      544.39     43.24 o 
   6   4  15      843.04      825.50     55.47 o 
   7   4  15        3.70      -45.17     45.17 o 
   8   4  15      676.78      637.97     76.23 o 
   9   4  15        9.74       23.62     59.87 o 
   1   5  15     1231.99     1505.17     49.42 o 
   2   5  15     7880.46     7305.51    181.54 o 
   3   5  15     6850.84     6449.07    176.54 o 
   4   5  15     3567.87     2764.96     86.87 o 
   5   5  15     6586.01     6389.95    167.37 o 
   6   5  15      343.16      340.69     42.05 o 
   7   5  15        8.46        7.37     40.26 o 
   8   5  15      390.10      386.68     85.97 o 
   9   5  15      812.38      803.88    111.26 o 
   0   6  15     1048.69      988.21     98.84 o 
   1   6  15    69968.34    68658.38   1430.12 o 
   2   6  15     3974.51     3822.29    116.18 o 
   3   6  15     7099.69     6884.04    248.21 o 
   4   6  15        4.66        7.37     20.49 o 
   5   6  15     1508.17     1518.55     59.28 o 
   6   6  15      232.95      202.89     42.71 o 
   7   6  15      186.04      178.58     55.37 o 
   8   6  15      311.73      342.53    112.43 o 
   9   6  15       72.60      107.33     90.88 o 
   1   7  15    13038.20    12377.32    276.48 o 
   2   7  15      387.43      486.58     32.60 o 
   3   7  15    12284.31    11010.11    281.64 o 
   4   7  15      213.39      237.70     31.68 o 
   5   7  15     2396.11     2206.85     86.59 o 
   6   7  15      127.94       94.37     36.59 o 
   7   7  15      820.17      921.43     78.30 o 
   8   7  15      395.09      284.33     64.32 o 
   9   7  15      603.29      638.63     85.09 o 
   0   8  15     3278.99     2882.65    109.78 o 
   1   8  15       43.28      110.81     25.89 o 
   2   8  15     2591.99     3127.90    110.28 o 
   3   8  15     1025.66     1133.97     55.64 o 
   4   8  15     1010.52     1046.04     53.53 o 
   5   8  15     1296.66     1311.21     76.65 o 
   6   8  15     1623.29     1462.41     96.00 o 
   7   8  15     4329.31     4164.59    141.99 o 
   8   8  15     1482.70     1587.85    114.01 o 
   9   8  15      381.42      281.65    106.61 o 
   1   9  15     7145.07     6760.11    161.10 o 
   2   9  15      541.27      509.60     41.31 o 
   3   9  15    13882.50    13101.90    356.75 o 
   4   9  15     4282.57     3958.82    131.90 o 
   5   9  15      645.54      632.11     61.33 o 
   6   9  15     6654.80     7089.39    349.37 o 
   7   9  15       40.08        2.14     43.61 o 
   8   9  15      201.59      121.20     50.67 o 
   0  10  15     1066.21     1203.39     79.92 o 
   1  10  15     2158.09     2725.78     93.07 o 
   2  10  15      729.75      925.72     51.68 o 
   3  10  15      115.12      135.98     43.40 o 
   4  10  15      278.94      319.65     46.91 o 
   5  10  15     2854.26     2843.34    267.95 o 
   6  10  15      351.89      339.56     53.90 o 
   7  10  15      177.34      142.96     54.62 o 
   8  10  15        0.57      -30.41     53.07 o 
   1  11  15     1360.93     1291.05     95.59 o 
   2  11  15      130.06      152.62     32.83 o 
   3  11  15     1031.33      899.90     65.86 o 
   4  11  15      336.20      319.92     56.15 o 
   5  11  15     5483.54     5525.31    239.01 o 
   6  11  15      571.93      492.77     60.77 o 
   7  11  15      811.05      984.80    143.82 o 
   8  11  15      180.85      216.22     65.13 o 
   0  12  15     3737.49     3766.35    163.06 o 
   1  12  15     7125.09     7031.20    251.40 o 
   2  12  15     1470.47     1209.43     83.72 o 
   3  12  15      172.55      100.72     39.46 o 
   4  12  15      101.12      167.01     45.87 o 
   5  12  15     1616.02     1555.65    104.81 o 
   6  12  15       40.23       51.73     47.86 o 
   7  12  15       94.06       68.99     57.62 o 
   8  12  15      156.44      195.36    158.96 o 
   1  13  15      226.62      132.23     81.13 o 
   2  13  15      449.38      407.73     59.23 o 
   3  13  15       18.63       74.92     55.22 o 
   4  13  15     1147.49     1065.74    141.31 o 
   5  13  15     2787.25     2772.47    139.28 o 
   6  13  15        5.48       11.83     48.42 o 
   7  13  15      490.93      471.91     81.14 o 
   0  14  15     1350.46     1513.32    150.72 o 
   1  14  15     2147.96     2289.23    181.69 o 
   2  14  15      401.11      466.22     68.58 o 
   3  14  15       25.10       18.55     50.25 o 
   4  14  15       44.45       72.20     54.92 o 
   5  14  15      181.62      161.77     53.43 o 
   6  14  15       35.61       69.88     65.03 o 
   7  14  15      198.34       80.24    117.73 o 
   1  15  15     2068.13     2120.98    169.43 o 
   2  15  15     4795.02     4893.26    205.93 o 
   3  15  15     2021.57     1813.75    119.99 o 
   4  15  15     2060.38     1930.11    130.64 o 
   5  15  15       16.37      105.76     53.56 o 
   6  15  15       46.90       38.66     54.27 o 
   0  16  15     3589.26     3756.38    558.98 o 
   1  16  15       23.20       -7.26    167.12 o 
   2  16  15     1246.63     1244.81    101.23 o 
   3  16  15      642.14      828.04     91.87 o 
   4  16  15        1.63       48.74     62.87 o 
   5  16  15      447.24      477.34     81.95 o 
   6  16  15       62.89      -64.27    101.90 o 
   1  17  15       21.67      235.85     88.37 o 
   2  17  15      296.75      246.23    103.06 o 
   3  17  15      814.92      885.27    147.23 o 
   4  17  15        9.71      -60.98     92.70 o 
   5  17  15       10.90        5.62     74.66 o 
   0  18  15      981.34     1250.87    417.85 o 
   1  18  15      246.90      315.81     79.09 o 
   2  18  15      575.25      363.27    113.64 o 
   3  18  15        4.36      -73.38     73.38 o 
   4  18  15        1.87      118.02     87.38 o 
   1  19  15      106.00      112.09    259.04 o 
   2  19  15      547.73      501.90    160.42 o 
   3  19  15     1246.53     1919.30    333.92 o 
   0  20  15      299.60      819.56    403.86 o 
   1  20  15      401.27      431.57    387.45 o 
   2  20  15      107.01       43.05    117.04 o 
   0   0  16     1678.93     1089.52    184.71 o 
   1   0  16    71087.30    71739.36   2234.96 o 
   2   0  16     9787.78    10315.41    303.03 o 
   3   0  16      358.15      428.30     35.65 o 
   4   0  16     1484.77     1469.43    113.58 o 
   5   0  16    15017.70    14042.86    521.60 o 
   6   0  16      259.14      390.14    124.98 o 
   7   0  16     3365.67     2856.52    217.57 o 
   8   0  16      926.13      977.26    147.10 o 
   9   0  16      292.11      258.03    184.04 o 
   1   1  16    30448.54    28194.46    591.97 o 
   2   1  16     8077.12     7058.33    170.13 o 
   3   1  16     9571.19     9534.44    247.53 o 
   4   1  16      609.14      581.70     28.02 o 
   5   1  16      847.86      952.85     54.03 o 
   6   1  16    12242.32    12166.42    370.40 o 
   7   1  16       31.59       22.83     41.63 o 
   8   1  16        2.77      -63.22     63.22 o 
   9   1  16        0.05       -3.05     92.23 o 
   0   2  16    19400.02    19921.68    643.30 o 
   1   2  16     1408.91     1363.20     43.74 o 
   2   2  16     1462.51     1506.50     66.37 o 
   3   2  16      659.36      599.96     43.19 o 
   4   2  16     8621.99     8701.80    203.80 o 
   5   2  16     4179.59     3893.75    142.18 o 
   6   2  16      244.45      194.75     46.41 o 
   7   2  16      555.35      397.40     79.51 o 
   8   2  16     1224.85     1437.71    143.80 o 
   9   2  16        8.68       93.93     78.69 o 
   1   3  16      164.41      220.81     23.75 o 
   2   3  16    29511.65    29937.28    713.62 o 
   3   3  16    10186.37     8413.34    189.12 o 
   4   3  16      206.01      400.70     28.60 o 
   5   3  16     7932.11     6750.69    201.52 o 
   6   3  16     2256.00     2211.07    105.15 o 
   7   3  16      362.61      289.85     80.42 o 
   8   3  16      277.86      309.37     64.72 o 
   9   3  16      324.54      333.04     91.89 o 
   0   4  16      603.78      583.43     63.56 o 
   1   4  16     3920.10     3526.15     95.48 o 
   2   4  16       24.16       44.34     15.81 o 
   3   4  16      504.50      594.64     47.20 o 
   4   4  16     5851.82     5590.30    156.87 o 
   5   4  16      239.02      289.50     58.81 o 
   6   4  16      561.55      675.39     52.21 o 
   7   4  16      448.73      425.57     62.23 o 
   8   4  16     1626.63     1676.29    112.43 o 
   9   4  16      835.70     1144.53    105.15 o 
   1   5  16      202.21      288.47     23.60 o 
   2   5  16     9036.66    10438.19    251.04 o 
   3   5  16     2411.07     2579.98     86.94 o 
   4   5  16        6.27       26.62     22.16 o 
   5   5  16       56.10       44.15     25.32 o 
   6   5  16      609.70      593.60     51.57 o 
   7   5  16       62.58       41.17     49.58 o 
   8   5  16      156.63      223.32     70.28 o 
   9   5  16      115.27       57.39     94.27 o 
   0   6  16    19642.78    18058.96    514.76 o 
   1   6  16       84.35      117.27     16.47 o 
   2   6  16      492.92      640.51     38.25 o 
   3   6  16     5761.54     5264.52    224.83 o 
   4   6  16      720.50      614.52     43.26 o 
   5   6  16     1304.58     1513.04     65.82 o 
   6   6  16       24.87       29.57     33.45 o 
   7   6  16     3230.81     3434.34    153.81 o 
   8   6  16        8.08      -39.86     60.26 o 
   9   6  16     1009.06      887.01    125.30 o 
   1   7  16       81.98       56.78     17.72 o 
   2   7  16      808.03      776.69     59.23 o 
   3   7  16     4069.86     4228.68    140.41 o 
   4   7  16     2433.31     2804.20     94.95 o 
   5   7  16     8018.21     8120.39    297.50 o 
   6   7  16      109.90      114.93     37.68 o 
   7   7  16      128.88      175.82     47.14 o 
   8   7  16      121.43      122.09     57.01 o 
   9   7  16       22.18        6.91     68.66 o 
   0   8  16     5446.04     4889.12    167.17 o 
   1   8  16     2006.69     2170.31     67.37 o 
   2   8  16     3726.14     3670.83    145.64 o 
   3   8  16       65.82       63.80     25.08 o 
   4   8  16      709.53      734.08     46.46 o 
   5   8  16      301.31      352.51     46.66 o 
   6   8  16       16.18       -7.16     34.80 o 
   7   8  16     1019.36     1244.35    107.92 o 
   8   8  16      713.87      653.16     82.49 o 
   9   8  16        4.33      -34.33     92.62 o 
   1   9  16     1453.13     1357.23     55.97 o 
   2   9  16       50.05       64.70     26.40 o 
   3   9  16      769.12      883.49     61.18 o 
   4   9  16      766.67      897.61     85.91 o 
   5   9  16        4.50       29.32     38.46 o 
   6   9  16      819.16      898.98     71.42 o 
   7   9  16       24.24       45.23     48.60 o 
   8   9  16      192.74      186.19     52.41 o 
   0  10  16     1686.70     1891.62    123.89 o 
   1  10  16    17477.62    16367.93    463.14 o 
   2  10  16       89.03       46.68     28.10 o 
   3  10  16      576.61      580.75     56.42 o 
   4  10  16      958.76      841.17     63.08 o 
   5  10  16     1739.23     1896.96    120.01 o 
   6  10  16        0.55      -26.08     41.80 o 
   7  10  16     1362.96     1332.18    110.57 o 
   8  10  16       19.66        3.99     64.24 o 
   1  11  16      692.35      621.52     64.87 o 
   2  11  16      927.01      899.98     84.25 o 
   3  11  16     3237.48     3062.06    122.14 o 
   4  11  16      497.64      570.14     64.31 o 
   5  11  16     2822.03     2757.70    118.89 o 
   6  11  16      268.28      244.88     53.74 o 
   7  11  16      205.05      228.06     58.84 o 
   8  11  16      113.35       99.62     63.27 o 
   0  12  16     7277.00     7396.58    323.15 o 
   1  12  16     1930.22     1842.97    118.59 o 
   2  12  16     1985.83     1998.45    109.24 o 
   3  12  16     4349.64     4536.48    160.89 o 
   4  12  16     3515.66     3554.80    233.99 o 
   5  12  16     1607.30     1625.31    109.43 o 
   6  12  16       32.70      -26.06     45.76 o 
   7  12  16       16.26       82.88     56.42 o 
   1  13  16     3703.50     3451.15    199.79 o 
   2  13  16     2261.71     2430.46    188.64 o 
   3  13  16     4779.70     4552.01    193.80 o 
   4  13  16      269.86      251.50     57.02 o 
   5  13  16     1492.58     1641.85     95.37 o 
   6  13  16       10.72        2.93     48.34 o 
   7  13  16      187.36      149.25     60.34 o 
   0  14  16     3477.86     3963.93    271.55 o 
   1  14  16     2676.81     2798.03    193.03 o 
   2  14  16     3285.52     3132.68    152.65 o 
   3  14  16      136.72      109.67     57.63 o 
   4  14  16     1739.84     1746.82    123.10 o 
   5  14  16       18.93       23.57     69.37 o 
   6  14  16      150.80      158.94     60.14 o 
   7  14  16        2.90      -88.23     88.23 o 
   1  15  16      182.53      288.42    128.36 o 
   2  15  16     4548.46     4582.60    286.56 o 
   3  15  16        2.59      -29.07     51.64 o 
   4  15  16      494.69      434.31    109.19 o 
   5  15  16      104.49       66.27     64.19 o 
   6  15  16      216.60      169.79     59.02 o 
   0  16  16     9973.02    10752.66    599.02 o 
   1  16  16      744.87      710.00    117.16 o 
   2  16  16        4.65      116.33     88.23 o 
   3  16  16      795.92      672.20     88.86 o 
   4  16  16     1927.95     2093.16    335.05 o 
   5  16  16      156.10       97.32     72.71 o 
   6  16  16        0.06       77.64    161.57 o 
   1  17  16     1131.73      954.34    103.25 o 
   2  17  16     1452.22     1125.26    216.84 o 
   3  17  16     1372.33     1526.92    121.98 o 
   4  17  16      344.40      272.55     79.45 o 
   5  17  16      100.67      128.41     81.39 o 
   0  18  16     2345.56     2490.70    554.54 o 
   1  18  16     1391.86     1316.79    150.33 o 
   2  18  16       59.03       78.01     94.75 o 
   3  18  16       49.68       -3.05     99.63 o 
   4  18  16      767.40      984.67    128.79 o 
   1  19  16       15.64      -38.18     96.71 o 
   2  19  16      584.20      502.74    221.80 o 
   3  19  16        2.77       87.05    107.28 o 
   1   1  17     1595.75     1897.75     56.74 o 
   2   1  17     1390.64     1517.24     51.85 o 
   3   1  17     5929.16     6547.74    167.92 o 
   4   1  17      205.37      208.23     31.98 o 
   5   1  17     7665.58     8237.59    221.72 o 
   6   1  17       45.46      201.05     44.33 o 
   7   1  17     1963.14     1945.17    104.55 o 
   8   1  17      137.11      107.41     77.41 o 
   9   1  17        1.93      -82.25     82.25 o 
   0   2  17     2531.53     1773.24    172.62 o 
   1   2  17    23670.29    22410.22    476.38 o 
   2   2  17     1302.52     1594.74     57.81 o 
   3   2  17      218.28      200.96     21.91 o 
   4   2  17      161.08      112.39     37.62 o 
   5   2  17      266.73      345.46     45.31 o 
   6   2  17      116.42      138.15     41.22 o 
   7   2  17     3484.97     3632.61    163.99 o 
   8   2  17      930.28      955.03     94.97 o 
   9   2  17      156.35      146.03     85.61 o 
   1   3  17     5246.28     4939.31    125.79 o 
   2   3  17     5101.98     5355.48    147.80 o 
   3   3  17     7622.73     8062.92    183.12 o 
   4   3  17      325.82      307.39     35.16 o 
   5   3  17     5487.67     5430.01    186.93 o 
   6   3  17      943.28     1164.53     78.71 o 
   7   3  17       50.93      101.29     43.16 o 
   8   3  17      290.85      128.34     58.70 o 
   9   3  17        1.72      -50.90     95.15 o 
   0   4  17    13755.47    16917.33    553.22 o 
   1   4  17      629.30      820.96     38.56 o 
   2   4  17     1987.28     2063.00     86.69 o 
   3   4  17     7520.80     7144.56    180.59 o 
   4   4  17     2437.03     2179.54     87.04 o 
   5   4  17      362.25      449.53     45.72 o 
   6   4  17      284.96      292.91     40.74 o 
   7   4  17      242.76      220.68     54.67 o 
   8   4  17        2.04       33.63     52.92 o 
   9   4  17      413.73      511.02     83.74 o 
   1   5  17    60081.13    60239.06   1337.44 o 
   2   5  17     4016.44     4126.40    128.23 o 
   3   5  17    23992.66    23894.99    592.36 o 
   4   5  17     4650.75     4592.05    127.40 o 
   5   5  17       56.07       96.04     28.10 o 
   6   5  17        7.28      -27.58     27.58 o 
   7   5  17        3.92       12.64     50.40 o 
   8   5  17     1053.26     1106.51     98.77 o 
   9   5  17        8.85      105.45     73.23 o 
   0   6  17    17542.23    18318.74    526.43 o 
   1   6  17        0.63       14.84     13.23 o 
   2   6  17     6400.00     7216.59    198.86 o 
   3   6  17     8999.15     8293.72    276.85 o 
   4   6  17      912.75      674.04     47.14 o 
   5   6  17      961.46      965.91     54.41 o 
   6   6  17      616.77      743.45     89.38 o 
   7   6  17     3912.29     4048.72    167.28 o 
   8   6  17       82.85      192.92     59.66 o 
   9   6  17     1163.54     1384.46    108.52 o 
   1   7  17      886.75      770.70     69.38 o 
   2   7  17     5949.07     5484.65    159.88 o 
   3   7  17        6.44       39.52     30.77 o 
   4   7  17       54.97       40.49     30.40 o 
   5   7  17     1648.80     1716.23     93.61 o 
   6   7  17     1429.66     1369.74     81.38 o 
   7   7  17        8.79       -6.69     43.18 o 
   8   7  17        7.35       41.96     57.60 o 
   9   7  17      940.53      815.78    189.05 o 
   0   8  17     5041.38     4893.03    167.95 o 
   1   8  17    35384.99    33197.78    749.58 o 
   2   8  17      629.14      616.21     61.49 o 
   3   8  17     2841.96     2830.76    235.13 o 
   4   8  17       66.29       71.15     29.99 o 
   5   8  17     7038.36     7520.87    241.31 o 
   6   8  17     1236.37     1135.51    100.83 o 
   7   8  17        4.28       34.50     47.29 o 
   8   8  17       45.82       70.73     69.42 o 
   1   9  17      159.31      158.08     28.98 o 
   2   9  17     2738.35     2561.26    118.53 o 
   3   9  17        2.00       -9.01     24.21 o 
   4   9  17       78.32       76.45     30.27 o 
   5   9  17     6457.17     6902.56    343.77 o 
   6   9  17       73.70      110.39     45.38 o 
   7   9  17     1579.27     1533.97    152.32 o 
   8   9  17      896.10      660.80    121.40 o 
   0  10  17     6227.60     5774.04    197.60 o 
   1  10  17     6386.03     5980.68    176.33 o 
   2  10  17      256.97      368.90     51.85 o 
   3  10  17     2477.42     2373.03    136.82 o 
   4  10  17     1231.21     1413.59    153.09 o 
   5  10  17     2342.10     2856.80    137.23 o 
   6  10  17      162.19      153.39     48.57 o 
   7  10  17      724.50      779.28     74.79 o 
   8  10  17        1.91      -56.44     66.64 o 
   1  11  17      108.89      109.49     30.91 o 
   2  11  17      472.85      467.03     42.05 o 
   3  11  17     3265.96     3361.12    122.40 o 
   4  11  17      447.99      473.79     60.44 o 
   5  11  17      140.11       95.05     45.30 o 
   6  11  17     1511.05     1697.29    126.95 o 
   7  11  17       44.11      -18.32     50.74 o 
   8  11  17        7.69       47.68     75.95 o 
   0  12  17     8923.32     9084.52    494.27 o 
   1  12  17     2264.08     2395.25    102.68 o 
   2  12  17      783.99      774.99     70.41 o 
   3  12  17     1604.39     1872.83    213.79 o 
   4  12  17       31.00       40.13     41.91 o 
   5  12  17      573.57      602.77     70.03 o 
   6  12  17       36.19       86.47     49.92 o 
   7  12  17     2203.45     2463.03    183.36 o 
   1  13  17     2356.77     2224.13    101.40 o 
   2  13  17       16.54       49.22     51.77 o 
   3  13  17     5773.13     6354.04    247.09 o 
   4  13  17     1653.93     1597.01    118.94 o 
   5  13  17      131.47      206.01     52.77 o 
   6  13  17       87.11       25.60     49.38 o 
   7  13  17      452.80      491.06     73.04 o 
   0  14  17     1641.13     1565.82    154.61 o 
   1  14  17     1740.04     1336.58    127.81 o 
   2  14  17      108.04      134.81     66.95 o 
   3  14  17       53.90      100.06     57.62 o 
   4  14  17       18.21      -39.06     55.93 o 
   5  14  17       20.71       26.50     49.20 o 
   6  14  17        4.90      -12.38     52.63 o 
   7  14  17       72.61      126.15     99.26 o 
   1  15  17        3.92      -40.10     50.17 o 
   2  15  17     1463.90     1375.17    178.14 o 
   3  15  17     1154.26      898.06     92.78 o 
   4  15  17      159.49      103.88     77.46 o 
   5  15  17     1582.13     1768.03    173.57 o 
   6  15  17       18.55       -7.19     55.56 o 
   0  16  17      557.94      538.83    112.21 o 
   1  16  17     3087.41     2990.63    223.73 o 
   2  16  17       16.81       19.41     82.72 o 
   3  16  17      277.21      274.54     71.23 o 
   4  16  17       39.25       39.05     68.39 o 
   5  16  17        7.38       11.46     66.72 o 
   1  17  17     1075.26      862.19    144.37 o 
   2  17  17      274.09      611.47    128.60 o 
   3  17  17        1.26       35.84    103.01 o 
   4  17  17       37.12       -7.89     69.20 o 
   5  17  17       94.86       99.36     76.35 o 
   0  18  17       17.86      -37.94    299.20 o 
   1  18  17     2514.58     2810.94    377.85 o 
   2  18  17      298.80      347.34    137.99 o 
   3  18  17       31.50      -78.23     96.22 o 
   4  18  17       24.02       31.76     84.24 o 
   1  19  17       58.70       25.52     99.60 o 
   2  19  17       84.01       42.76     98.82 o 
   3  19  17        7.29      -10.76    121.08 o 
   0   0  18    36825.10    38252.59   1710.46 o 
   1   0  18    31995.31    30977.30    984.89 o 
   2   0  18    12023.40    10811.73    319.03 o 
   3   0  18    12159.39    11881.83    528.70 o 
   4   0  18     9582.95     8800.27    259.93 o 
   5   0  18      443.42      383.36     60.13 o 
   6   0  18     4030.80     3979.30    191.90 o 
   7   0  18     1291.16     1102.94    253.32 o 
   8   0  18      216.16      302.95    106.86 o 
   9   0  18        2.74     -153.90    153.90 o 
   1   1  18       50.79       74.17     17.01 o 
   2   1  18      312.81      300.03     33.70 o 
   3   1  18     1754.25     1902.85     73.76 o 
   4   1  18     1372.58     1571.01     48.39 o 
   5   1  18     5450.93     5439.44    148.76 o 
   6   1  18    10331.23    10781.89    356.71 o 
   7   1  18      970.23     1053.58    111.49 o 
   8   1  18       36.25       47.69     64.48 o 
   9   1  18        5.55      -61.69    115.35 o 
   0   2  18      343.01      376.93    121.39 o 
   1   2  18     1337.63     1291.18     44.58 o 
   2   2  18     1461.07     1491.21     58.01 o 
   3   2  18     7582.24     7627.36    181.69 o 
   4   2  18     1630.18     1545.90     55.42 o 
   5   2  18      788.62      887.31    116.85 o 
   6   2  18      446.13      470.38     64.05 o 
   7   2  18     1064.34     1066.44     82.02 o 
   8   2  18      972.67      894.74    125.41 o 
   9   2  18       84.89      -53.41     79.63 o 
   1   3  18     4728.70     4652.91    121.01 o 
   2   3  18    37541.79    37522.08    893.11 o 
   3   3  18    11874.82    11463.29    237.96 o 
   4   3  18    10131.93     9992.50    274.73 o 
   5   3  18      314.85      233.53     41.82 o 
   6   3  18      289.23      248.82     48.61 o 
   7   3  18      134.70      206.50     49.65 o 
   8   3  18       29.21      -11.27     50.64 o 
   9   3  18       81.70      143.08     88.13 o 
   0   4  18     6356.06     6317.62    239.27 o 
   1   4  18      408.10      365.03     26.58 o 
   2   4  18     2025.20     1815.79     66.59 o 
   3   4  18     1605.48     1662.20     67.69 o 
   4   4  18     6177.36     6172.60    202.47 o 
   5   4  18      550.74      452.10     42.38 o 
   6   4  18     1286.70     1274.55     76.89 o 
   7   4  18     1407.38     1353.93     96.79 o 
   8   4  18     2078.93     1982.37    161.27 o 
   9   4  18      293.41      202.51     72.02 o 
   1   5  18     2729.46     3159.93     90.63 o 
   2   5  18     3960.79     4399.02    113.05 o 
   3   5  18     2297.62     2171.24     84.49 o 
   4   5  18      921.86      772.10     45.48 o 
   5   5  18     1785.55     1939.36    111.98 o 
   6   5  18        6.95      -21.34     28.57 o 
   7   5  18       37.64      -45.37     45.37 o 
   8   5  18       20.06       -3.38     57.50 o 
   9   5  18      153.60      244.72     86.39 o 
   0   6  18    27875.21    26421.65    850.98 o 
   1   6  18       72.21       97.75     20.67 o 
   2   6  18     1523.16     1599.18     60.10 o 
   3   6  18      579.51      590.26     76.11 o 
   4   6  18     1593.25     1657.56     72.55 o 
   5   6  18        2.05       17.53     30.40 o 
   6   6  18      181.14      225.38     43.08 o 
   7   6  18      133.72      263.52     58.88 o 
   8   6  18       24.03       75.60     81.69 o 
   9   6  18       30.10      139.52     74.77 o 
   1   7  18      245.17      247.53     27.87 o 
   2   7  18     5062.36     5184.00    175.55 o 
   3   7  18       91.57      114.59     50.84 o 
   4   7  18    11022.96    11634.50    313.34 o 
   5   7  18     3227.38     3125.29    126.11 o 
   6   7  18       36.16       47.82     41.66 o 
   7   7  18      673.60      681.83    140.50 o 
   8   7  18      136.23      129.43     63.48 o 
   9   7  18      359.10      243.59    112.54 o 
   0   8  18    20787.30    19398.17    570.62 o 
   1   8  18       22.19       71.45     21.32 o 
   2   8  18      336.37      287.88     50.04 o 
   3   8  18     3835.81     4087.55    240.78 o 
   4   8  18      409.47      490.44     51.01 o 
   5   8  18       40.22       15.82     42.12 o 
   6   8  18      836.41      850.34     99.08 o 
   7   8  18      258.04      312.42     59.19 o 
   8   8  18      248.72       56.19     75.09 o 
   1   9  18       93.60      105.29     23.86 o 
   2   9  18        0.88        3.52     33.39 o 
   3   9  18      787.88      674.75    115.97 o 
   4   9  18      145.27      114.54     34.64 o 
   5   9  18      229.25      240.51     46.75 o 
   6   9  18     1400.83     1585.81    147.70 o 
   7   9  18       16.55       80.75     58.62 o 
   8   9  18      124.95      115.00     74.71 o 
   0  10  18    14805.21    15370.42    518.29 o 
   1  10  18     1885.19     1972.50     81.00 o 
   2  10  18     7347.38     7072.07    227.84 o 
   3  10  18       15.25       55.66     32.70 o 
   4  10  18     1360.24     1493.70     88.98 o 
   5  10  18       90.93      130.98     45.49 o 
   6  10  18     1120.15     1147.29    110.70 o 
   7  10  18      498.61      392.40     72.92 o 
   8  10  18       28.32       95.51     77.02 o 
   1  11  18      620.19      832.87     53.10 o 
   2  11  18       11.12       11.66     33.80 o 
   3  11  18        5.69      -19.66     28.32 o 
   4  11  18     2430.82     2360.22    199.00 o 
   5  11  18      684.41      504.87     57.95 o 
   6  11  18      758.90      721.40     92.44 o 
   7  11  18        1.40       10.49     52.58 o 
   0  12  18     1885.99     1694.96    375.21 o 
   1  12  18      639.22      580.88     60.67 o 
   2  12  18     1364.00     1412.27     89.18 o 
   3  12  18      855.10      806.32     70.08 o 
   4  12  18       15.65      101.22     43.85 o 
   5  12  18      932.28      949.56     75.45 o 
   6  12  18      578.84      676.04     80.06 o 
   7  12  18        6.85      121.59     58.56 o 
   1  13  18     2413.00     2539.11    207.58 o 
   2  13  18     9789.11     9560.55    335.62 o 
   3  13  18     1328.86     1261.33    105.79 o 
   4  13  18      613.14      588.72    102.86 o 
   5  13  18      479.77      308.45     57.60 o 
   6  13  18      141.80      103.13     56.29 o 
   7  13  18       85.32      172.44     71.19 o 
   0  14  18      346.57      300.67    177.58 o 
   1  14  18      877.07      751.40    122.67 o 
   2  14  18     3129.51     3277.67    206.26 o 
   3  14  18      281.19      177.33     62.86 o 
   4  14  18     1206.55     1328.40    204.79 o 
   5  14  18      141.35      183.19     55.51 o 
   6  14  18      173.03      183.11     60.99 o 
   1  15  18      254.19      265.23     69.04 o 
   2  15  18     3115.01     3166.22    187.71 o 
   3  15  18      257.06      323.38     66.45 o 
   4  15  18       66.08       47.16     63.39 o 
   5  15  18      281.72      324.35     97.36 o 
   6  15  18       39.31      -13.04     65.53 o 
   0  16  18     9671.02     9851.75    637.41 o 
   1  16  18     1631.63     1463.71    320.84 o 
   2  16  18      105.33       64.17     94.73 o 
   3  16  18      700.34      593.12    119.14 o 
   4  16  18      234.27      254.41     76.47 o 
   5  16  18      800.49      868.06    106.72 o 
   1  17  18       16.73        0.70    153.19 o 
   2  17  18      960.79      618.91    143.79 o 
   3  17  18      111.93       28.41     79.08 o 
   4  17  18      849.95     1062.61    120.40 o 
   5  17  18      521.73      417.27    126.23 o 
   0  18  18     4169.72     4440.32    750.95 o 
   1  18  18     1205.79     1263.23    168.43 o 
   2  18  18      502.15      490.30    126.10 o 
   3  18  18      222.05      127.43    113.54 o 
   4  18  18      567.99      261.53    149.06 o 
   1  19  18      117.75       37.94    111.38 o 
   2  19  18      333.34      370.10    135.96 o 
   3  19  18       36.81       34.71    117.31 o 
   1   1  19     2146.10     1994.76     77.83 o 
   2   1  19     1294.83     1253.40     64.89 o 
   3   1  19       68.09       40.00     17.30 o 
   4   1  19     5540.03     5140.86    122.72 o 
   5   1  19        3.64       33.38     28.07 o 
   6   1  19     4680.60     4674.41    173.00 o 
   7   1  19      141.47      252.94     65.78 o 
   8   1  19      221.89      108.94     68.82 o 
   9   1  19        0.67       83.60    127.08 o 
   0   2  19    49311.88    43363.64   1371.18 o 
   1   2  19      753.19     1383.28     47.51 o 
   2   2  19    12568.67    12336.93    310.25 o 
   3   2  19     2776.76     2711.05     80.14 o 
   4   2  19     2108.25     2152.47     70.34 o 
   5   2  19      181.69      129.83     43.19 o 
   6   2  19      892.12      692.86     65.82 o 
   7   2  19      208.80      211.51     53.07 o 
   8   2  19      224.09      218.17     91.83 o 
   9   2  19       25.87      148.10     90.47 o 
   1   3  19     3765.13     3900.09    111.00 o 
   2   3  19     8438.75     8774.42    229.73 o 
   3   3  19     3580.43     3951.35     95.79 o 
   4   3  19     2411.06     1932.59     75.38 o 
   5   3  19       15.04       -0.46     33.39 o 
   6   3  19     1917.92     1866.88     99.79 o 
   7   3  19      318.13      336.69     60.53 o 
   8   3  19       23.07       32.99     59.23 o 
   9   3  19       59.15       46.78     86.56 o 
   0   4  19     1101.11     1185.29     66.08 o 
   1   4  19     2450.40     2275.25     65.35 o 
   2   4  19       97.21      100.72     22.06 o 
   3   4  19    18160.17    18185.25    420.70 o 
   4   4  19     2208.47     2643.60     92.10 o 
   5   4  19      207.15      126.53     35.10 o 
   6   4  19      325.37      365.86     50.49 o 
   7   4  19       46.50       67.53     51.20 o 
   8   4  19     1049.43     1069.85    100.15 o 
   9   4  19      199.33      216.84     95.86 o 
   1   5  19     7055.04     6990.04    189.99 o 
   2   5  19    31678.45    30493.53    734.74 o 
   3   5  19     3916.45     3660.16    120.31 o 
   4   5  19    18963.27    18211.16    420.95 o 
   5   5  19      552.15      714.85     52.42 o 
   6   5  19       50.83       40.48     34.60 o 
   7   5  19      472.89      360.93     56.10 o 
   8   5  19        3.76      -53.89     57.78 o 
   9   5  19        0.97       56.34     74.62 o 
   0   6  19     3801.34     3603.38    144.69 o 
   1   6  19      236.07      283.55     29.33 o 
   2   6  19     3665.73     3562.60    104.73 o 
   3   6  19     5133.56     5058.53    156.12 o 
   4   6  19      648.78      733.95     52.97 o 
   5   6  19      240.21      258.45     37.83 o 
   6   6  19     3606.99     3452.32    160.75 o 
   7   6  19      924.24     1039.67     87.42 o 
   8   6  19     1551.60     1542.75    158.66 o 
   9   6  19      228.27      269.02    130.12 o 
   1   7  19      344.89      394.04     31.33 o 
   2   7  19     1358.72     1118.31     51.48 o 
   3   7  19     1115.05      887.51    119.53 o 
   4   7  19     2859.98     2890.65    111.52 o 
   5   7  19      526.51      576.74     56.33 o 
   6   7  19      409.93      485.42     59.60 o 
   7   7  19      131.46       11.14     51.15 o 
   8   7  19      426.35      374.69     74.95 o 
   0   8  19    37595.35    38214.91   1220.77 o 
   1   8  19     1426.13     1605.93     72.72 o 
   2   8  19     7832.64     7719.32    218.61 o 
   3   8  19     2360.52     2250.29    111.15 o 
   4   8  19     2483.45     2382.91    105.11 o 
   5   8  19     2026.87     1891.84    106.69 o 
   6   8  19      986.60      869.77     82.13 o 
   7   8  19      835.20      886.77     98.43 o 
   8   8  19        0.83       14.77     70.47 o 
   1   9  19     2988.42     2981.95     95.44 o 
   2   9  19     4584.32     4489.38    205.14 o 
   3   9  19     3283.57     3028.57    137.89 o 
   4   9  19     3791.26     3806.18    186.89 o 
   5   9  19     1165.14     1278.68    128.03 o 
   6   9  19     3451.71     3793.19    189.71 o 
   7   9  19      836.71      905.05    104.04 o 
   8   9  19       61.91       19.90     73.96 o 
   0  10  19     3637.24     3432.10    220.46 o 
   1  10  19      888.00      906.54     57.46 o 
   2  10  19       96.88      168.45     43.26 o 
   3  10  19        9.08       15.17     36.99 o 
   4  10  19     1649.22     1476.26    122.93 o 
   5  10  19      444.50      398.17     77.25 o 
   6  10  19        1.20       33.60     55.05 o 
   7  10  19      760.60      727.50    118.09 o 
   8  10  19       40.53        5.60     76.25 o 
   1  11  19       24.21       46.06     32.31 o 
   2  11  19     5602.78     5582.46    200.55 o 
   3  11  19     2210.86     2219.18     95.01 o 
   4  11  19       19.66        4.32     38.91 o 
   5  11  19       57.46      -21.66     41.56 o 
   6  11  19       29.02      -36.48     47.67 o 
   7  11  19      264.96      248.13     92.09 o 
   0  12  19       16.73       59.98     76.14 o 
   1  12  19      552.93      420.09     56.76 o 
   2  12  19     1960.43     1747.11     93.17 o 
   3  12  19      544.37      330.89     54.80 o 
   4  12  19     1099.05      986.86     74.30 o 
   5  12  19     1164.11     1132.70     96.32 o 
   6  12  19      973.26      952.82     81.58 o 
   7  12  19      323.58      397.50     83.43 o 
   1  13  19      227.77      253.17     52.09 o 
   2  13  19     3384.24     3584.76    170.86 o 
   3  13  19     2267.64     1919.77    127.00 o 
   4  13  19      258.06      142.50     62.96 o 
   5  13  19       59.39      101.63     50.98 o 
   6  13  19       22.35        0.20     53.65 o 
   7  13  19       83.04      114.19     75.90 o 
   0  14  19     8035.79     7276.04    433.60 o 
   1  14  19        1.94      -52.75     65.24 o 
   2  14  19      283.80      449.99    114.31 o 
   3  14  19      304.61      361.49     68.18 o 
   4  14  19      157.47       66.41     64.63 o 
   5  14  19       16.61       52.93     70.77 o 
   6  14  19        8.34        5.86     54.35 o 
   1  15  19      131.75       52.79     55.03 o 
   2  15  19     3372.65     3336.56    300.87 o 
   3  15  19       26.51      -52.33     52.33 o 
   4  15  19     1761.67     1784.34    192.91 o 
   5  15  19       10.76       44.50     60.74 o 
   6  15  19       49.11       38.98     80.59 o 
   0  16  19     5518.81     5917.53    382.59 o 
   1  16  19      364.60      470.06    105.51 o 
   2  16  19     1130.48     1311.32    177.97 o 
   3  16  19      216.43      222.65    110.06 o 
   4  16  19       17.49      -30.21     64.16 o 
   5  16  19        2.70       58.69     68.02 o 
   1  17  19      174.76      105.66     94.74 o 
   2  17  19        0.70       -7.94     74.25 o 
   3  17  19       34.38      109.04     80.69 o 
   4  17  19       41.89      -18.77    101.28 o 
   0  18  19     3113.78     3318.87    653.28 o 
   1  18  19      224.02      125.68     79.97 o 
   2  18  19      411.31      414.27    126.94 o 
   3  18  19      198.80      137.33    106.79 o 
   4  18  19       79.41      -81.79    151.21 o 
   1  19  19        1.68      104.26     76.67 o 
   2  19  19       15.38     -121.75    121.75 o 
   0   0  20    48599.74    55122.00   2448.37 o 
   1   0  20    45101.52    42600.00   1342.64 o 
   2   0  20     3682.46     4336.28    144.93 o 
   3   0  20     1146.82     1007.22     98.64 o 
   4   0  20     2007.42     1889.82    122.25 o 
   5   0  20     7646.92     6858.32    287.63 o 
   6   0  20      411.81      555.90    106.12 o 
   7   0  20        3.61       -2.41    107.22 o 
   8   0  20     1243.30     1033.18    405.07 o 
   9   0  20        1.11      284.40    206.10 o 
   1   1  20     3113.73     3271.88     97.70 o 
   2   1  20     6109.52     5972.65    141.09 o 
   3   1  20        7.94       -0.92     17.22 o 
   4   1  20     8863.35     9557.78    210.92 o 
   5   1  20    10222.00    10428.42    263.87 o 
   6   1  20       87.18      135.09     45.46 o 
   7   1  20      804.89      563.65    117.20 o 
   8   1  20       69.05       52.00     66.19 o 
   9   1  20      230.77      337.42    149.73 o 
   0   2  20    19150.96    16799.54    554.46 o 
   1   2  20     1091.39     1063.63     45.83 o 
   2   2  20     3942.02     4000.26    108.61 o 
   3   2  20    12795.86    13163.78    291.32 o 
   4   2  20     3045.49     3160.34     87.17 o 
   5   2  20        2.75       11.03     35.05 o 
   6   2  20      261.56      296.86     53.16 o 
   7   2  20     1801.57     1818.22    107.73 o 
   8   2  20      116.81      177.85     92.67 o 
   9   2  20       46.54       25.24     81.85 o 
   1   3  20    13028.24    12306.73    289.27 o 
   2   3  20        1.13        7.23     18.94 o 
   3   3  20    15241.41    14828.41    345.19 o 
   4   3  20     1734.35     1950.56    105.93 o 
   5   3  20      790.28      879.12     68.46 o 
   6   3  20     2994.14     3188.27    187.28 o 
   7   3  20       58.68       58.37     50.75 o 
   8   3  20        8.56       -8.93     58.64 o 
   9   3  20        6.97      -83.11     83.11 o 
   0   4  20    28080.59    29325.14   1076.72 o 
   1   4  20      604.99      671.71     32.44 o 
   2   4  20     3172.49     3415.65    115.97 o 
   3   4  20     5204.90     5103.44    138.39 o 
   4   4  20       13.08        3.55     28.85 o 
   5   4  20      113.43      131.74     36.55 o 
   6   4  20      342.82      429.83     49.39 o 
   7   4  20     2098.28     2223.94    170.57 o 
   8   4  20      361.64      341.96     71.38 o 
   9   4  20      665.99      556.53    154.57 o 
   1   5  20     1311.75     1379.48     52.73 o 
   2   5  20     4322.46     4197.38    126.25 o 
   3   5  20      952.98     1015.83     52.22 o 
   4   5  20     1047.87     1120.67     55.71 o 
   5   5  20      127.36      126.82     35.03 o 
   6   5  20      891.37      994.01    101.54 o 
   7   5  20       35.26       33.50     45.68 o 
   8   5  20        3.09      -48.34     48.34 o 
   9   5  20      102.71       82.09     74.86 o 
   0   6  20      407.79      394.21     38.53 o 
   1   6  20     3105.11     2993.57    103.10 o 
   2   6  20     7499.36     6868.17    178.26 o 
   3   6  20      427.44      503.45     52.76 o 
   4   6  20       17.42        9.26     27.15 o 
   5   6  20      501.51      514.46     49.51 o 
   6   6  20      153.90      113.24     43.10 o 
   7   6  20      220.49      203.44     51.77 o 
   8   6  20       13.43       29.76     61.28 o 
   9   6  20       44.07      108.07     78.48 o 
   1   7  20      901.22     1086.52     67.25 o 
   2   7  20     7521.10     7517.04    212.65 o 
   3   7  20     2634.27     2769.95    168.54 o 
   4   7  20     1508.05     1682.01     85.75 o 
   5   7  20      915.94     1006.92     69.11 o 
   6   7  20      645.17      753.96    100.84 o 
   7   7  20      195.62       93.54     54.28 o 
   8   7  20       24.46      -21.11     59.44 o 
   0   8  20      323.20      336.59     62.15 o 
   1   8  20     2774.31     2710.70    102.16 o 
   2   8  20     2663.80     2593.08     97.45 o 
   3   8  20      138.83       37.30     41.32 o 
   4   8  20     1312.94     1636.01    101.63 o 
   5   8  20     2362.01     2474.99    144.56 o 
   6   8  20      104.70       78.02     54.44 o 
   7   8  20      136.22      120.85     58.78 o 
   8   8  20       97.84      148.82     83.20 o 
   1   9  20     1029.69     1128.84     74.12 o 
   2   9  20     1390.73     1261.27     77.19 o 
   3   9  20      657.01      766.76     67.60 o 
   4   9  20     2453.20     2474.61    111.64 o 
   5   9  20      155.68       48.73     48.13 o 
   6   9  20      615.30      569.52     82.05 o 
   7   9  20      130.47       39.31     69.80 o 
   8   9  20        0.62      -45.02     70.83 o 
   0  10  20     5253.03     5859.32    257.36 o 
   1  10  20    11995.59    11363.29    333.15 o 
   2  10  20      195.07      220.56     40.23 o 
   3  10  20      107.46      140.75     43.84 o 
   4  10  20      813.37      722.50     84.77 o 
   5  10  20      706.70      843.58     82.02 o 
   6  10  20     1733.77     2012.49    125.34 o 
   7  10  20      340.62      304.08     82.65 o 
   8  10  20      247.33       24.22    148.52 o 
   1  11  20      103.82       30.34     34.34 o 
   2  11  20     6604.76     6340.89    191.67 o 
   3  11  20      156.55      197.31     44.76 o 
   4  11  20      813.91      843.99     82.88 o 
   5  11  20     1204.50     1448.42    134.24 o 
   6  11  20        0.37      -53.60     53.75 o 
   7  11  20       93.50       32.76     94.00 o 
   0  12  20     3023.76     2379.94    193.82 o 
   1  12  20      361.89      263.16     46.17 o 
   2  12  20      186.47      181.08     54.15 o 
   3  12  20      725.25      593.76     56.41 o 
   4  12  20       14.16       42.27     51.93 o 
   5  12  20      376.89      394.16     79.45 o 
   6  12  20        7.37       62.27     62.27 o 
   7  12  20      367.57      386.72     81.49 o 
   1  13  20     1302.07     1392.18     99.33 o 
   2  13  20      267.92      319.80     67.85 o 
   3  13  20     3983.57     3893.71    178.58 o 
   4  13  20     1736.87     1967.46    155.34 o 
   5  13  20        7.65      -25.52     46.86 o 
   6  13  20      258.01      151.33     75.56 o 
   7  13  20      361.72      242.32    123.04 o 
   0  14  20     5334.50     4958.49    432.52 o 
   1  14  20        5.75      -24.16     49.12 o 
   2  14  20       78.78      129.70     64.87 o 
   3  14  20     2604.86     2603.53    211.49 o 
   4  14  20       13.92       27.25     58.28 o 
   5  14  20      183.25       92.18     64.27 o 
   6  14  20       66.68      -33.81     51.38 o 
   1  15  20     1522.07     1522.41    118.77 o 
   2  15  20     1187.71     1067.36    130.29 o 
   3  15  20     1009.89      903.52    115.36 o 
   4  15  20      244.12      222.69    115.88 o 
   5  15  20      586.71      601.24    109.74 o 
   6  15  20       18.54       29.81    119.60 o 
   0  16  20     2555.19     2444.34    221.59 o 
   1  16  20      930.48     1117.76    389.12 o 
   2  16  20      168.67      144.52     72.27 o 
   3  16  20       18.16       15.44     75.44 o 
   4  16  20      266.97      198.09    122.72 o 
   5  16  20      201.42      106.25     78.89 o 
   1  17  20      404.89      228.16    110.04 o 
   2  17  20     2214.54     2118.66    274.57 o 
   3  17  20      113.56      210.63    111.34 o 
   4  17  20      512.81      253.63     99.87 o 
   0  18  20       28.00      318.30    332.02 o 
   1  18  20     2182.21     2379.84    218.28 o 
   2  18  20       93.83       25.01     73.73 o 
   3  18  20       65.51      -18.38    100.75 o 
   1  19  20      680.16      645.73    174.71 o 
   2  19  20        1.32      -77.78     77.78 o 
   1   1  21        7.33       46.51     19.67 o 
   2   1  21    11988.46    11525.15    271.57 o 
   3   1  21       50.88       45.52     20.97 o 
   4   1  21        0.95       67.91     20.99 o 
   5   1  21     6298.09     6362.19    191.82 o 
   6   1  21     1265.54     1273.80     85.38 o 
   7   1  21     2249.77     2296.30    271.58 o 
   8   1  21       13.83      -28.02     64.76 o 
   9   1  21       13.48       96.05    133.88 o 
   0   2  21     4681.02     5565.56    208.59 o 
   1   2  21    12129.13    12296.33    301.82 o 
   2   2  21     2001.05     1891.14     64.96 o 
   3   2  21    12114.35    12399.29    293.36 o 
   4   2  21      210.80      227.32     31.46 o 
   5   2  21     1275.95     1331.28     69.83 o 
   6   2  21       38.04       20.49     42.77 o 
   7   2  21      835.36     1044.46    103.13 o 
   8   2  21      277.49      246.05    121.48 o 
   9   2  21      702.79      941.22    128.90 o 
   1   3  21     5625.43     6010.87    165.87 o 
   2   3  21     3088.65     3019.83     98.34 o 
   3   3  21     3577.04     3457.21    101.40 o 
   4   3  21       86.54       60.53     25.51 o 
   5   3  21     1732.06     1683.65     83.34 o 
   6   3  21     2537.22     2645.56    126.14 o 
   7   3  21       43.22       23.92     51.64 o 
   8   3  21       14.37      -35.55     72.21 o 
   9   3  21      217.64      233.50     95.07 o 
   0   4  21      519.10      448.12     85.87 o 
   1   4  21     8986.74     9111.40    221.70 o 
   2   4  21     1557.84     1527.42     68.50 o 
   3   4  21     1152.14     1183.98     53.58 o 
   4   4  21      819.07      888.78     51.83 o 
   5   4  21      102.04      157.27     39.06 o 
   6   4  21      126.58       55.40     38.28 o 
   7   4  21      293.53      233.03     60.29 o 
   8   4  21      446.03      718.47    106.48 o 
   9   4  21        2.44      192.32    130.05 o 
   1   5  21     1391.19     1556.32     57.63 o 
   2   5  21    23723.79    24494.01    596.43 o 
   3   5  21    25813.05    25880.94    594.03 o 
   4   5  21       44.33      113.75     35.36 o 
   5   5  21     4386.95     4622.49    145.20 o 
   6   5  21     2010.80     2337.92    107.59 o 
   7   5  21       11.98      -34.79     44.56 o 
   8   5  21        7.11      -18.18     50.31 o 
   9   5  21       36.70       23.43     69.55 o 
   0   6  21     2509.02     2165.06    238.41 o 
   1   6  21    10742.94    10774.37    259.97 o 
   2   6  21       24.60       82.32     23.98 o 
   3   6  21     1598.16     1619.72     68.28 o 
   4   6  21     2513.60     2464.35    141.33 o 
   5   6  21     1155.30     1146.08     62.51 o 
   6   6  21      667.32      716.51     61.68 o 
   7   6  21      612.57      683.34     81.31 o 
   8   6  21      628.14      696.80     83.38 o 
   1   7  21     5131.30     5032.63    217.15 o 
   2   7  21     5873.35     6065.52    178.42 o 
   3   7  21     5102.46     4873.59    166.12 o 
   4   7  21      598.92      485.63     52.76 o 
   5   7  21     1197.63     1293.70     78.37 o 
   6   7  21     1519.44     1596.99    117.91 o 
   7   7  21     1210.27     1141.77     93.09 o 
   8   7  21        7.44       33.77     60.24 o 
   0   8  21     7857.10     7679.50    492.56 o 
   1   8  21    11886.62    11627.86    286.38 o 
   2   8  21     1526.30     1726.80     77.24 o 
   3   8  21      322.01      340.43     81.63 o 
   4   8  21     4391.93     4363.13    157.71 o 
   5   8  21       56.96        6.10     39.61 o 
   6   8  21     1101.47     1150.45    117.48 o 
   7   8  21      943.58      980.71    108.45 o 
   8   8  21      570.58      576.15     83.38 o 
   1   9  21       33.55       39.22     32.33 o 
   2   9  21     9757.67     9852.80    296.47 o 
   3   9  21     3972.38     3989.53    167.79 o 
   4   9  21     2029.35     1779.40    128.13 o 
   5   9  21      303.63      312.52     59.36 o 
   6   9  21     1364.73     1404.84    163.30 o 
   7   9  21       10.23       59.37     76.89 o 
   8   9  21        0.79      -18.61     77.56 o 
   0  10  21     5285.06     4883.92    202.75 o 
   1  10  21      263.67      207.39     36.90 o 
   2  10  21     1143.89     1416.65     77.41 o 
   3  10  21      655.45      554.47     62.47 o 
   4  10  21     4384.48     4635.47    171.96 o 
   5  10  21      596.67      474.85    104.60 o 
   6  10  21      166.90      144.44     59.61 o 
   7  10  21       17.26      134.57     76.06 o 
   1  11  21      126.40       65.52     39.13 o 
   2  11  21     1601.19     1505.06     75.68 o 
   3  11  21       29.62       17.75     39.31 o 
   4  11  21      663.15      437.71     87.92 o 
   5  11  21     1667.56     1660.47    112.22 o 
   6  11  21      722.40      781.57    123.99 o 
   7  11  21      804.24      631.19    136.28 o 
   0  12  21     2874.59     2851.32    330.00 o 
   1  12  21      586.61      526.13     75.18 o 
   2  12  21      557.96      528.06     87.07 o 
   3  12  21      528.15      543.56     54.75 o 
   4  12  21     2495.48     2640.75    197.44 o 
   5  12  21     1479.53     1693.51    150.09 o 
   6  12  21      132.02      132.12     69.30 o 
   7  12  21      313.54      352.62     82.03 o 
   1  13  21      880.35      864.39     76.15 o 
   2  13  21     4007.18     3978.35    174.42 o 
   3  13  21      453.90      453.71     72.11 o 
   4  13  21        9.25       30.84     55.85 o 
   5  13  21      515.05      474.23     75.60 o 
   6  13  21      503.79      515.75     85.94 o 
   0  14  21       18.72       95.34     78.63 o 
   1  14  21      308.52      199.74     61.80 o 
   2  14  21        8.76       -4.05     44.84 o 
   3  14  21      467.00      345.56    112.55 o 
   4  14  21        3.58       21.31     57.65 o 
   5  14  21       78.54       -9.30     63.36 o 
   6  14  21       20.02      -63.99     63.99 o 
   1  15  21     1633.43     1358.92    114.46 o 
   2  15  21      743.16      611.89     96.93 o 
   3  15  21     3651.47     3425.20    207.13 o 
   4  15  21        6.45       16.40     65.03 o 
   5  15  21      685.15      518.30     85.84 o 
   0  16  21        3.26        3.75     85.89 o 
   1  16  21     1230.20     1588.47    125.32 o 
   2  16  21        0.98       10.57     68.50 o 
   3  16  21     1105.95      803.48    142.45 o 
   4  16  21        0.27      -53.17     79.98 o 
   5  16  21      489.34      643.58    115.68 o 
   1  17  21       58.55       84.53     90.41 o 
   2  17  21        1.76      -66.79     69.94 o 
   3  17  21      315.74      341.61    123.37 o 
   4  17  21       73.70       26.63     88.78 o 
   0  18  21      475.92      216.86    361.08 o 
   1  18  21      595.02      605.88    150.55 o 
   2  18  21       18.37       59.80     81.77 o 
   3  18  21       47.59       44.83    107.66 o 
   1  19  21        7.28       58.44     89.45 o 
   2  19  21     1042.90     1049.59    167.36 o 
   0   0  22    39705.63    40410.51   1812.50 o 
   1   0  22     3483.45     3109.97    133.20 o 
   2   0  22      414.05      455.49     58.25 o 
   3   0  22    15062.93    14001.78    456.13 o 
   4   0  22       58.73       -8.06     27.64 o 
   5   0  22       16.31       23.18     37.55 o 
   6   0  22      534.22      475.64    172.06 o 
   7   0  22     2755.90     2550.58    223.03 o 
   8   0  22      568.13      568.00    142.74 o 
   9   0  22      367.17      583.86    242.42 o 
   1   1  22    24056.67    21716.39    498.33 o 
   2   1  22      215.62      167.05     23.56 o 
   3   1  22    17203.43    16469.00    403.12 o 
   4   1  22     9795.62     9757.30    238.22 o 
   5   1  22      943.15     1007.68     61.89 o 
   6   1  22      168.34      199.28     49.80 o 
   7   1  22       18.58       -4.31     67.89 o 
   8   1  22      219.61      243.37     81.85 o 
   9   1  22      332.91      228.74    108.86 o 
   0   2  22     1938.26     1695.27    174.40 o 
   1   2  22     9036.26     9002.26    237.25 o 
   2   2  22     1743.40     1774.90     63.70 o 
   3   2  22     4435.45     4167.19    146.13 o 
   4   2  22      973.89     1051.10     46.94 o 
   5   2  22     4663.47     4704.88    175.66 o 
   6   2  22      845.16      721.45     59.23 o 
   7   2  22       45.90      107.41     53.32 o 
   8   2  22        1.54       75.72     89.49 o 
   9   2  22        4.34      111.33    120.97 o 
   1   3  22     4568.43     4569.68    135.09 o 
   2   3  22       65.87       17.16     19.29 o 
   3   3  22      898.30      817.70     47.85 o 
   4   3  22     1000.96      984.28     51.58 o 
   5   3  22     7537.62     7132.39    196.82 o 
   6   3  22     1016.87     1225.06     87.19 o 
   7   3  22      397.61      404.72     67.83 o 
   8   3  22        8.83        1.05     73.14 o 
   9   3  22      564.68      312.38    166.68 o 
   0   4  22       36.14       20.59     26.02 o 
   1   4  22    26425.14    25514.37    577.34 o 
   2   4  22      160.79       98.93     23.90 o 
   3   4  22       14.37        8.86     27.83 o 
   4   4  22        9.76       11.77     24.73 o 
   5   4  22     1070.24     1122.75    105.19 o 
   6   4  22        9.84       -5.27     38.33 o 
   7   4  22      170.43       84.26     48.84 o 
   8   4  22      253.48      193.37    103.73 o 
   9   4  22      268.98      347.74    160.76 o 
   1   5  22     1974.95     1939.92     68.94 o 
   2   5  22      443.00      533.41     39.55 o 
   3   5  22       35.10       45.69     30.07 o 
   4   5  22       43.85       11.11     27.38 o 
   5   5  22      749.69      602.69     64.84 o 
   6   5  22        8.91       34.44     38.74 o 
   7   5  22      185.53      139.71     55.92 o 
   8   5  22       29.86       -4.61     56.29 o 
   9   5  22      164.73      192.65    214.71 o 
   0   6  22      305.26      325.59     54.09 o 
   1   6  22      899.62      891.71     43.51 o 
   2   6  22     1692.54     1879.70     70.69 o 
   3   6  22     4377.29     4648.66    135.75 o 
   4   6  22     1116.77     1110.35     66.15 o 
   5   6  22       25.39       41.91     37.72 o 
   6   6  22      191.72      140.54     44.06 o 
   7   6  22      929.54     1087.70    102.72 o 
   8   6  22       82.13       56.82     61.60 o 
   1   7  22     1245.13     1247.37     52.30 o 
   2   7  22     4339.73     4502.64    142.81 o 
   3   7  22     9872.47     9157.49    255.79 o 
   4   7  22      358.64      388.11     60.34 o 
   5   7  22     1321.67     1358.05    108.19 o 
   6   7  22     2296.97     2551.45    151.13 o 
   7   7  22       31.30       33.27     55.51 o 
   8   7  22       12.76       13.81     79.71 o 
   0   8  22      995.45     1102.00    197.34 o 
   1   8  22     3558.36     3667.86    121.71 o 
   2   8  22     1636.81     1724.35     78.17 o 
   3   8  22       97.46       69.04     33.72 o 
   4   8  22     2507.06     2733.78    120.10 o 
   5   8  22        0.37       16.99     39.96 o 
   6   8  22      704.28      660.07    122.49 o 
   7   8  22       63.95      190.35     72.22 o 
   8   8  22       11.00      109.33     93.21 o 
   1   9  22     1752.35     1607.32     84.43 o 
   2   9  22       10.86       53.68     31.38 o 
   3   9  22      311.95      282.76     49.68 o 
   4   9  22        3.78       11.15     38.84 o 
   5   9  22       21.77       64.26     50.22 o 
   6   9  22       46.03      111.86     65.69 o 
   7   9  22      174.42      125.64     85.44 o 
   8   9  22      111.83      202.95    127.00 o 
   0  10  22      806.50      790.67     72.51 o 
   1  10  22      278.40      265.15     45.89 o 
   2  10  22       83.50       82.51     35.07 o 
   3  10  22      584.63      497.71    127.11 o 
   4  10  22       18.85       39.76     41.83 o 
   5  10  22     1055.09     1005.74     89.16 o 
   6  10  22      844.13     1003.75    135.84 o 
   7  10  22      728.56      654.05    242.06 o 
   1  11  22      517.74      441.35     50.54 o 
   2  11  22       63.25        7.52     49.76 o 
   3  11  22     3360.72     3367.78    156.51 o 
   4  11  22      378.15      443.10     72.04 o 
   5  11  22      483.48      368.90     69.04 o 
   6  11  22      259.01      468.22     79.94 o 
   7  11  22        2.33       93.44     75.01 o 
   0  12  22     4471.77     4758.43    377.22 o 
   1  12  22     4012.32     4173.79    158.44 o 
   2  12  22      529.05      447.17     65.34 o 
   3  12  22     1924.71     2022.65    113.01 o 
   4  12  22       32.28       92.09     65.55 o 
   5  12  22     1584.68     1691.00    132.64 o 
   6  12  22      152.98      217.27     71.78 o 
   7  12  22      378.43      468.97    180.54 o 
   1  13  22       18.99       -4.59     41.49 o 
   2  13  22      252.72      302.46     54.45 o 
   3  13  22      203.47      110.12     72.60 o 
   4  13  22     1466.71     1441.87    188.29 o 
   5  13  22     2416.46     3092.95    231.21 o 
   6  13  22       20.61       62.41     76.55 o 
   0  14  22     1709.52     1622.46    237.98 o 
   1  14  22     5330.65     5205.37    514.30 o 
   2  14  22        1.88      -51.83     51.83 o 
   3  14  22       42.30        4.57     68.01 o 
   4  14  22      259.36      192.57     70.49 o 
   5  14  22      604.01      658.94     88.35 o 
   6  14  22       31.53       61.13     83.22 o 
   1  15  22      688.46      610.69    118.95 o 
   2  15  22      356.24      438.43    104.81 o 
   3  15  22      715.54      482.66    152.19 o 
   4  15  22       73.58       60.40     85.25 o 
   5  15  22      628.22      844.32     98.28 o 
   0  16  22      691.87      655.91    210.00 o 
   1  16  22      490.63      493.30     84.73 o 
   2  16  22      106.15       91.85     95.70 o 
   3  16  22     1096.04     1032.48    152.03 o 
   4  16  22      137.90       87.84     87.14 o 
   5  16  22      275.13      265.88    130.14 o 
   1  17  22     1575.72     1571.77    223.25 o 
   2  17  22      332.30      330.18     85.68 o 
   3  17  22     3250.78     3364.25    337.05 o 
   4  17  22      113.55      359.64    267.31 o 
   0  18  22      480.31      102.24    363.23 o 
   1  18  22       23.79      232.05    140.82 o 
   2  18  22       97.30       41.89     78.64 o 
   3  18  22      270.81      310.39    113.81 o 
   1  19  22      642.21      492.48    111.47 o 
   1   1  23      316.28      296.67     30.51 o 
   2   1  23     1085.17      942.69     46.34 o 
   3   1  23     3083.88     2783.75     97.34 o 
   4   1  23     4753.32     4721.56    141.75 o 
   5   1  23      931.25      926.10     56.59 o 
   6   1  23      663.00      470.77    111.50 o 
   7   1  23      294.85      202.61     71.70 o 
   8   1  23      186.08       96.22     75.68 o 
   9   1  23       31.77      -23.68    159.02 o 
   0   2  23    20408.77    20358.69    667.81 o 
   1   2  23      261.79      436.62     36.74 o 
   2   2  23    10488.81    10526.66    253.45 o 
   3   2  23     1175.71     1379.15     61.19 o 
   4   2  23     3998.86     3962.28    106.20 o 
   5   2  23      276.92      335.04     40.53 o 
   6   2  23      768.93      802.38     61.90 o 
   7   2  23     1733.00     1843.46    136.09 o 
   8   2  23     2056.42     1811.93    180.83 o 
   9   2  23       13.06      -14.73    112.57 o 
   1   3  23     2030.07     1877.49    104.18 o 
   2   3  23    11937.55    11644.55    278.92 o 
   3   3  23       20.98        3.35     23.55 o 
   4   3  23     2843.80     2538.66     85.86 o 
   5   3  23      162.26      189.78     36.05 o 
   6   3  23     1479.70     1815.36     82.60 o 
   7   3  23        7.34      -38.76     49.32 o 
   8   3  23       38.18       35.07     77.74 o 
   9   3  23        3.72      160.00    189.15 o 
   0   4  23     7083.32     7103.43    300.67 o 
   1   4  23      337.17      419.95     51.74 o 
   2   4  23      176.16      195.83     32.14 o 
   3   4  23     1119.06     1263.52     58.09 o 
   4   4  23     2352.53     2331.26    101.40 o 
   5   4  23     1025.33     1087.89     65.57 o 
   6   4  23      211.28      189.91     66.90 o 
   7   4  23      625.21      678.50     65.14 o 
   8   4  23        2.36       61.48     56.70 o 
   9   4  23      116.07      369.15    228.97 o 
   1   5  23     3085.38     2933.53     92.04 o 
   2   5  23      747.17      878.47     50.77 o 
   3   5  23       48.43       23.97     24.67 o 
   4   5  23     4110.61     4287.02    134.50 o 
   5   5  23       15.56       40.04     34.59 o 
   6   5  23     5694.25     6380.82    197.25 o 
   7   5  23      139.32      130.79     53.63 o 
   8   5  23      194.22      290.79     65.13 o 
   0   6  23    20118.38    18616.25    709.90 o 
   1   6  23      535.86      620.39     51.90 o 
   2   6  23      471.74      445.21     38.79 o 
   3   6  23     1621.86     1507.02     67.86 o 
   4   6  23     3438.53     3455.38    116.54 o 
   5   6  23        6.73       23.25     38.93 o 
   6   6  23      331.70      284.33     50.36 o 
   7   6  23      206.35      230.25     57.28 o 
   8   6  23        0.44       70.89     62.83 o 
   1   7  23       67.69       76.86     25.54 o 
   2   7  23    14652.61    15037.08    392.75 o 
   3   7  23     1427.27     1425.78     73.08 o 
   4   7  23      404.57      450.11     54.75 o 
   5   7  23       75.56       23.47     43.07 o 
   6   7  23     3563.44     3599.65    295.12 o 
   7   7  23       39.93       29.71     53.01 o 
   8   7  23       35.86       13.62     64.86 o 
   0   8  23      335.34      371.06     67.85 o 
   1   8  23     3541.85     3430.43    117.99 o 
   2   8  23     3646.58     3545.36    124.09 o 
   3   8  23       56.76       25.84     33.79 o 
   4   8  23     2527.07     2841.90    122.68 o 
   5   8  23     2206.76     2420.47    184.12 o 
   6   8  23     1066.81     1022.94    104.16 o 
   7   8  23        5.36      -26.88     67.62 o 
   8   8  23     1763.60     2172.99    179.15 o 
   1   9  23    11969.05    11775.64    478.58 o 
   2   9  23    14215.60    14233.30    377.92 o 
   3   9  23     4545.31     4497.96    162.98 o 
   4   9  23      308.93      311.63     51.57 o 
   5   9  23      177.00       74.50     53.01 o 
   6   9  23        5.59       10.43     63.53 o 
   7   9  23        6.65        5.70     78.06 o 
   8   9  23      219.60      207.98    138.57 o 
   0  10  23     3435.70     3297.92    156.26 o 
   1  10  23     1306.16     1285.23     73.53 o 
   2  10  23      132.42      118.53     48.15 o 
   3  10  23     1457.47     1359.26    124.74 o 
   4  10  23     4190.27     4328.58    165.54 o 
   5  10  23      411.35      372.60     67.84 o 
   6  10  23        2.88       26.53     64.67 o 
   7  10  23       15.01      148.84     80.74 o 
   1  11  23     1805.75     1577.90    112.49 o 
   2  11  23     1349.47     1440.35     86.12 o 
   3  11  23      371.92      414.55     52.41 o 
   4  11  23     1548.66     1649.82    156.80 o 
   5  11  23      425.80      479.87     75.90 o 
   6  11  23     3691.35     4024.60    277.30 o 
   7  11  23       42.36        6.49     75.21 o 
   0  12  23     8110.15     8426.15    484.93 o 
   1  12  23      743.53      733.35     69.77 o 
   2  12  23       13.58      -11.86     39.37 o 
   3  12  23        6.48      -38.15     40.19 o 
   4  12  23     2057.33     2086.08    213.59 o 
   5  12  23      154.49      212.16     70.02 o 
   6  12  23      198.84      173.67     81.51 o 
   7  12  23      113.62      160.36    149.33 o 
   1  13  23      606.02      517.22     97.13 o 
   2  13  23       22.30      -19.94     41.20 o 
   3  13  23       19.79       27.41     56.77 o 
   4  13  23     1474.87     1372.41    191.17 o 
   5  13  23       96.18       66.79     62.31 o 
   6  13  23       79.84      119.92     72.52 o 
   0  14  23     1014.03      902.40    137.30 o 
   1  14  23       75.77       65.95     62.06 o 
   2  14  23      528.82      513.98    110.15 o 
   3  14  23       52.50        4.07     57.96 o 
   4  14  23      757.11      851.76    121.45 o 
   5  14  23       95.25      119.99     69.12 o 
   6  14  23        2.40      -52.31     98.74 o 
   1  15  23      386.69      363.70     74.67 o 
   2  15  23     1743.88     1908.14    229.18 o 
   3  15  23      144.65      138.11    103.18 o 
   4  15  23     1973.29     2239.89    193.74 o 
   5  15  23      690.01      884.97    124.40 o 
   0  16  23     1809.56     1893.37    200.16 o 
   1  16  23      170.52      119.26     70.21 o 
   2  16  23      639.29      497.71    223.22 o 
   3  16  23        0.65      -10.46     64.02 o 
   4  16  23        5.78      -33.44     84.67 o 
   1  17  23      105.94      141.04    181.83 o 
   2  17  23       58.48       11.35     74.47 o 
   3  17  23      282.71       84.84    108.70 o 
   4  17  23       53.18     -136.29    136.29 o 
   0  18  23       50.26      294.89    396.33 o 
   1  18  23       16.98       99.60    105.20 o 
   2  18  23      350.63      255.60     97.55 o 
   0   0  24       20.30       61.09     42.58 o 
   1   0  24     3234.72     3393.29    150.37 o 
   2   0  24    18161.63    17827.80    668.49 o 
   3   0  24    23607.20    24212.02    845.96 o 
   4   0  24      848.27     1068.23    116.27 o 
   5   0  24      927.90      944.74    184.50 o 
   6   0  24     3037.13     3281.08    585.48 o 
   7   0  24     2162.07     1879.15    201.05 o 
   8   0  24      350.31      246.16    126.13 o 
   1   1  24     3219.10     3127.91    103.00 o 
   2   1  24     6806.62     6553.45    177.93 o 
   3   1  24     2355.60     2040.67     71.55 o 
   4   1  24      122.55      105.92     33.09 o 
   5   1  24       49.11       49.60     34.90 o 
   6   1  24      198.19      227.57     85.98 o 
   7   1  24       96.02       22.13     63.15 o 
   8   1  24       15.39       66.05     76.29 o 
   9   1  24      236.64      202.33    173.54 o 
   0   2  24    22998.08    22503.51    736.21 o 
   1   2  24    20683.41    21231.67    520.91 o 
   2   2  24      140.30      161.68     28.66 o 
   3   2  24     9128.17     9092.56    238.25 o 
   4   2  24     1219.56     1365.22     56.33 o 
   5   2  24     5736.83     6042.56    174.82 o 
   6   2  24      127.07      102.63     42.51 o 
   7   2  24      408.83      431.28     83.84 o 
   8   2  24      123.30       92.56     96.52 o 
   9   2  24      198.71      -63.23    192.38 o 
   1   3  24      304.60      251.06     33.00 o 
   2   3  24     1008.34     1064.37     78.24 o 
   3   3  24     1260.99     1075.59     60.30 o 
   4   3  24     6270.57     6456.17    174.65 o 
   5   3  24      958.22     1182.90    123.42 o 
   6   3  24     2090.40     2158.89     91.79 o 
   7   3  24       99.24       29.63     47.80 o 
   8   3  24       82.14       45.03     76.08 o 
   0   4  24     6772.55     6920.61    321.99 o 
   1   4  24     4674.79     5259.83    155.31 o 
   2   4  24     4768.80     4845.90    140.73 o 
   3   4  24       20.12       30.46     26.15 o 
   4   4  24      844.18     1018.54     60.31 o 
   5   4  24       37.60       60.72     34.15 o 
   6   4  24      534.21      442.60     47.12 o 
   7   4  24        1.11      -24.20     44.92 o 
   8   4  24     1078.42     1159.87    112.81 o 
   1   5  24     4720.59     4784.31    132.52 o 
   2   5  24       10.06       64.98     25.09 o 
   3   5  24     1118.50     1168.69     59.95 o 
   4   5  24       66.83       90.80     31.46 o 
   5   5  24     1770.35     1795.62    112.28 o 
   6   5  24      899.28     1105.31     74.00 o 
   7   5  24      110.24      104.40     53.91 o 
   8   5  24       61.65       61.82     58.34 o 
   0   6  24    10478.17    10600.69    447.56 o 
   1   6  24        3.29        6.37     28.68 o 
   2   6  24      577.56      498.89     65.78 o 
   3   6  24      647.11      607.79     50.70 o 
   4   6  24       33.76       33.58     29.86 o 
   5   6  24     1293.94     1224.70     80.34 o 
   6   6  24        8.76        8.50     40.64 o 
   7   6  24      194.28      217.47     58.70 o 
   8   6  24      942.91     1031.96     99.87 o 
   1   7  24       71.25       95.07     30.39 o 
   2   7  24     6769.06     6924.87    217.12 o 
   3   7  24     1221.63     1299.37     71.41 o 
   4   7  24     2350.80     2746.47    106.71 o 
   5   7  24       58.36       45.70     44.53 o 
   6   7  24       18.90      -13.77     58.61 o 
   7   7  24       16.25       -6.51     66.67 o 
   8   7  24      237.13      249.42     72.18 o 
   0   8  24    12602.91    12779.77    512.78 o 
   1   8  24     1328.02     1219.63     66.63 o 
   2   8  24      638.17      732.22     82.66 o 
   3   8  24     2166.33     2305.51    104.84 o 
   4   8  24      319.48      270.75     59.52 o 
   5   8  24        9.59       -9.86     43.36 o 
   6   8  24        8.06       12.55     64.89 o 
   7   8  24       47.92       19.07     69.25 o 
   8   8  24       29.78      -37.91    212.02 o 
   1   9  24        2.16       39.43     35.34 o 
   2   9  24      661.76      603.79     59.19 o 
   3   9  24      737.06      713.49     60.69 o 
   4   9  24      321.24      362.34     47.64 o 
   5   9  24        0.07       83.47     57.36 o 
   6   9  24      758.47      842.49    100.78 o 
   7   9  24       91.06       61.83     73.55 o 
   0  10  24     6954.39     6927.18    286.68 o 
   1  10  24      631.54      476.23     70.87 o 
   2  10  24     1787.26     1884.32    149.85 o 
   3  10  24       85.57       68.75     40.69 o 
   4  10  24      359.66      346.54     56.86 o 
   5  10  24      163.32       60.32     55.81 o 
   6  10  24      861.81      934.46    108.16 o 
   7  10  24      272.10      225.82    136.70 o 
   1  11  24     2701.64     2605.93    109.70 o 
   2  11  24     3078.53     3009.23    130.11 o 
   3  11  24     1570.82     1546.56    192.94 o 
   4  11  24      905.59     1042.34    130.01 o 
   5  11  24       61.35       80.45     59.83 o 
   6  11  24      196.52      161.91     74.44 o 
   7  11  24       89.65      131.92     94.72 o 
   0  12  24      262.00      256.05     69.25 o 
   1  12  24     2352.33     2236.84    111.09 o 
   2  12  24      208.81      232.85     50.22 o 
   3  12  24       46.82       59.54     46.09 o 
   4  12  24      776.90      761.07     87.54 o 
   5  12  24      441.05      360.06     71.05 o 
   6  12  24       21.77      -52.45     61.10 o 
   1  13  24      645.39      565.43     81.65 o 
   2  13  24      162.16      182.20     49.86 o 
   3  13  24       49.16      -50.69     51.47 o 
   4  13  24     1365.07     1356.43    136.03 o 
   5  13  24     1670.78     1506.28    116.65 o 
   6  13  24     1697.34     1685.39    141.12 o 
   0  14  24      487.28      565.76    296.24 o 
   1  14  24     1225.99     1190.44    164.90 o 
   2  14  24     2453.27     2516.59    165.72 o 
   3  14  24       16.60       -0.90     55.67 o 
   4  14  24        8.56      151.78     82.07 o 
   5  14  24      540.73      621.54    101.89 o 
   6  14  24      259.46      294.37    115.43 o 
   1  15  24      707.98      692.56    109.48 o 
   2  15  24        4.19       -8.06     89.21 o 
   3  15  24     1293.33     1436.69    116.62 o 
   4  15  24        6.85      -56.32     82.71 o 
   5  15  24      193.71      170.61    116.30 o 
   0  16  24       46.53       25.20    106.95 o 
   1  16  24     1083.26     1006.08    109.59 o 
   2  16  24        8.89       55.09    150.22 o 
   3  16  24      490.61      513.30     90.68 o 
   4  16  24      470.58      263.57    100.29 o 
   1  17  24      530.04      510.90    123.66 o 
   2  17  24      635.04      868.88    113.69 o 
   3  17  24      525.21      436.02     98.68 o 
   0  18  24       46.72      105.91    252.51 o 
   1  18  24      402.91      334.73    119.93 o 
   2  18  24      100.26      256.24    106.95 o 
   1   1  25      834.03      837.34     70.74 o 
   2   1  25      414.41      483.30     42.09 o 
   3   1  25     1372.64     1358.70     65.59 o 
   4   1  25      553.40      504.48     45.76 o 
   5   1  25       97.84      101.36     33.80 o 
   6   1  25      894.32      855.56     96.66 o 
   7   1  25      277.66      402.84     85.26 o 
   8   1  25       54.29       77.94     76.71 o 
   0   2  25     5798.05     4766.30    215.81 o 
   1   2  25     9143.34     9618.82    301.17 o 
   2   2  25     1784.20     1515.42     78.33 o 
   3   2  25     1094.73     1029.31     54.60 o 
   4   2  25     2146.68     2434.32    100.40 o 
   5   2  25      396.42      409.04     42.19 o 
   6   2  25      776.84      799.71     84.13 o 
   7   2  25     1264.75     1459.14    170.99 o 
   8   2  25        9.39      138.61     96.89 o 
   1   3  25     1147.99     1360.52     76.62 o 
   2   3  25      221.72      198.32     29.35 o 
   3   3  25     7128.96     7453.51    220.83 o 
   4   3  25      114.41       71.82     30.47 o 
   5   3  25      182.75      158.05     38.15 o 
   6   3  25      799.66      784.01     60.19 o 
   7   3  25       87.88       18.97     53.09 o 
   8   3  25        6.82       -7.16     66.18 o 
   0   4  25     1242.38     1088.37     89.06 o 
   1   4  25      360.19      410.10     43.56 o 
   2   4  25       52.43       33.49     22.82 o 
   3   4  25       19.02       15.04     27.45 o 
   4   4  25     3178.16     4108.75    136.30 o 
   5   4  25     2246.27     2221.03    133.53 o 
   6   4  25       68.62       56.08     37.38 o 
   7   4  25        0.69       62.20     46.77 o 
   8   4  25      897.63      929.19    103.62 o 
   1   5  25      879.47      875.19     58.74 o 
   2   5  25     9425.53     9150.34    229.72 o 
   3   5  25     2625.72     2617.80     94.38 o 
   4   5  25     1234.74     1269.01     92.48 o 
   5   5  25     6225.97     6664.96    228.27 o 
   6   5  25      117.59       99.66     38.43 o 
   7   5  25       77.92       17.70     50.37 o 
   8   5  25       19.89       65.39     63.04 o 
   0   6  25       18.43        3.47     37.19 o 
   1   6  25     6228.03     5619.12    163.80 o 
   2   6  25     1053.48     1043.56     69.68 o 
   3   6  25      215.65      169.18     34.06 o 
   4   6  25     3189.09     3626.97    134.13 o 
   5   6  25      959.88      819.24     98.29 o 
   6   6  25        1.67      -34.52     51.96 o 
   7   6  25       58.59       13.13     55.92 o 
   8   6  25     1011.59     1187.18    106.66 o 
   1   7  25      202.13      157.14     73.80 o 
   2   7  25      637.35      601.83     84.18 o 
   3   7  25      453.51      502.77     50.21 o 
   4   7  25      749.36      777.89     75.18 o 
   5   7  25       12.34      -21.08     36.62 o 
   6   7  25     1644.91     1757.82    130.44 o 
   7   7  25       28.31       91.48     74.07 o 
   8   7  25       10.39       38.20     65.91 o 
   0   8  25    20637.58    20080.70    773.63 o 
   1   8  25        4.47      -20.32     29.54 o 
   2   8  25       48.17        1.74     36.12 o 
   3   8  25     5244.42     5446.30    173.56 o 
   4   8  25     3158.59     3251.04    183.16 o 
   5   8  25      123.70      115.14     66.03 o 
   6   8  25        7.39       -7.42     60.18 o 
   7   8  25     2286.83     2612.29    232.82 o 
   8   8  25        1.74       32.64    101.73 o 
   1   9  25     1336.94     1253.11     79.06 o 
   2   9  25     1127.06     1281.08    138.63 o 
   3   9  25       77.76       93.36     38.90 o 
   4   9  25     1578.70     1471.00     79.59 o 
   5   9  25      168.54       56.67     61.14 o 
   6   9  25     2554.95     2783.94    375.27 o 
   7   9  25      343.25      333.25     91.14 o 
   0  10  25     7639.59     7507.49    290.90 o 
   1  10  25      606.25      706.24     65.35 o 
   2  10  25      416.31      384.50     86.07 o 
   3  10  25     7299.76     7709.99    341.00 o 
   4  10  25     1703.71     1741.40     88.71 o 
   5  10  25       28.78      -33.83     51.03 o 
   6  10  25        6.73       47.28     67.54 o 
   7  10  25       21.47       39.40     76.18 o 
   1  11  25     3051.57     2812.48    116.77 o 
   2  11  25     2595.25     2594.56    133.39 o 
   3  11  25      311.35      298.70     61.23 o 
   4  11  25       32.25       10.42     45.50 o 
   5  11  25     1657.84     1774.52    119.48 o 
   6  11  25      332.65      205.76     75.97 o 
   7  11  25      166.57      163.59    135.61 o 
   0  12  25       49.45       35.22     60.01 o 
   1  12  25     2461.40     2300.89    113.80 o 
   2  12  25     1732.16     1489.36    116.95 o 
   3  12  25      905.82      798.25     72.46 o 
   4  12  25     1871.59     1824.43    151.96 o 
   5  12  25       53.35       40.88     59.26 o 
   6  12  25      101.71       77.23     79.28 o 
   1  13  25       13.23      -14.35     47.44 o 
   2  13  25     1209.27      855.43     82.85 o 
   3  13  25      547.16      607.32     99.12 o 
   4  13  25        1.79        2.01     72.53 o 
   5  13  25      368.97      324.24     76.18 o 
   6  13  25       45.91      196.84    111.12 o 
   0  14  25     2002.88     1823.10    575.52 o 
   1  14  25      374.93      348.23     76.35 o 
   2  14  25        0.30      -19.88     57.91 o 
   3  14  25       12.27       44.58     59.52 o 
   4  14  25      357.74      198.17     69.99 o 
   5  14  25       30.27       73.25     78.96 o 
   1  15  25      860.20      711.60    101.79 o 
   2  15  25      351.88      186.90    130.67 o 
   3  15  25     2537.88     2954.78    163.80 o 
   4  15  25      623.52      497.65    105.94 o 
   5  15  25      443.48      299.01    257.76 o 
   0  16  25      789.53      597.08    131.89 o 
   1  16  25     1548.74     1829.00    140.39 o 
   2  16  25      333.47      382.12    145.60 o 
   3  16  25       13.50      -25.77     81.29 o 
   4  16  25        2.63      -84.61     84.61 o 
   1  17  25      185.97      407.98    138.71 o 
   2  17  25      283.05      342.54    113.24 o 
   3  17  25       85.58      321.64     98.72 o 
   0  18  25      462.12      345.78    216.19 o 
   1  18  25      176.66      130.28    166.95 o 
   2  18  25        6.00      -99.55     99.55 o 
   0   0  26     1196.23      654.34    150.94 o 
   1   0  26    36064.46    36221.24   1313.73 o 
   2   0  26     2789.60     2909.65    154.35 o 
   3   0  26      155.91      149.48     40.62 o 
   4   0  26       40.62       30.88     34.27 o 
   5   0  26     3465.50     3104.10    200.70 o 
   6   0  26        3.11      -32.55     81.24 o 
   7   0  26      130.92      153.85    106.09 o 
   8   0  26       83.10       49.91    116.43 o 
   1   1  26     3201.83     3607.95    123.40 o 
   2   1  26    23366.37    23387.17    612.76 o 
   3   1  26        3.96       14.12     27.03 o 
   4   1  26      598.26      590.42     39.93 o 
   5   1  26     4942.75     4661.64    136.58 o 
   6   1  26       94.71       63.71     77.24 o 
   7   1  26      415.21      291.00    104.82 o 
   8   1  26      199.89       11.46     80.53 o 
   0   2  26    13487.37    13664.65    529.25 o 
   1   2  26        6.68      -13.03     22.31 o 
   2   2  26      602.66      599.90     46.60 o 
   3   2  26      647.81      661.05     69.65 o 
   4   2  26     4866.69     4820.86    126.73 o 
   5   2  26      437.63      480.05     45.39 o 
   6   2  26       34.56      -12.66     45.02 o 
   7   2  26      850.94      864.37    104.52 o 
   8   2  26       82.08       87.89     81.02 o 
   1   3  26     7926.39     7777.00    240.66 o 
   2   3  26     3662.19     3638.82    114.77 o 
   3   3  26    10151.65    10255.05    268.46 o 
   4   3  26      602.39      647.41     58.34 o 
   5   3  26     1200.24     1202.13     86.95 o 
   6   3  26        5.61      -36.16     36.16 o 
   7   3  26       70.94       71.17     58.75 o 
   8   3  26       94.92      171.56     72.64 o 
   0   4  26       27.67       35.46     36.00 o 
   1   4  26       76.99       96.25     31.67 o 
   2   4  26      596.25      482.97     38.98 o 
   3   4  26     5949.46     6125.97    190.17 o 
   4   4  26      544.37      633.22     58.21 o 
   5   4  26      591.58      623.80     57.78 o 
   6   4  26       75.60       78.06     37.68 o 
   7   4  26     1759.24     2040.12    106.51 o 
   8   4  26      139.32      104.83     71.39 o 
   1   5  26        3.59      -23.37     23.37 o 
   2   5  26     1336.39     1105.54     50.97 o 
   3   5  26      203.64      240.96     37.71 o 
   4   5  26     2067.84     2025.17     97.58 o 
   5   5  26        0.51       26.99     36.68 o 
   6   5  26       80.72       46.32     39.89 o 
   7   5  26      124.67       55.68     46.23 o 
   8   5  26       16.96       44.97     69.75 o 
   0   6  26    11361.49    10152.60    420.37 o 
   1   6  26      569.70      503.07     86.11 o 
   2   6  26     1006.65     1082.02     54.86 o 
   3   6  26       28.21        2.97     29.35 o 
   4   6  26     5478.55     5747.63    192.80 o 
   5   6  26       85.94      150.18     43.92 o 
   6   6  26        0.21       12.73     43.05 o 
   7   6  26      126.19       98.25     47.86 o 
   8   6  26      619.14      777.80     95.35 o 
   1   7  26     1538.19     1437.73     79.10 o 
   2   7  26     2903.93     2833.87    120.04 o 
   3   7  26     1643.39     1807.05     91.20 o 
   4   7  26      884.62      757.87     63.30 o 
   5   7  26     1799.98     1986.39    146.06 o 
   6   7  26       19.06       44.92     50.21 o 
   7   7  26      713.50      977.48    118.40 o 
   8   7  26       15.50       57.65    101.12 o 
   0   8  26      496.46      622.19     94.46 o 
   1   8  26     8578.72     8563.39    262.14 o 
   2   8  26     1024.73      911.39     69.23 o 
   3   8  26      700.67      710.49     57.56 o 
   4   8  26      999.14     1143.86     71.77 o 
   5   8  26      881.23      895.07    112.18 o 
   6   8  26      209.94      150.09     80.09 o 
   7   8  26        9.71       95.31     77.29 o 
   1   9  26      273.12      306.12     56.15 o 
   2   9  26       36.71       61.53     41.33 o 
   3   9  26      329.92      324.14     66.96 o 
   4   9  26       38.53       14.23     37.51 o 
   5   9  26      712.27      834.61    115.32 o 
   6   9  26       52.79      100.10     72.51 o 
   7   9  26       46.37      106.51     88.55 o 
   0  10  26     1565.96     1637.27    109.76 o 
   1  10  26    10846.02    10347.53    318.58 o 
   2  10  26      134.04      145.22     45.67 o 
   3  10  26       55.78      118.68     51.04 o 
   4  10  26      219.49      273.19     48.68 o 
   5  10  26      594.57      494.67     68.61 o 
   6  10  26      382.86      424.99     90.19 o 
   7  10  26      638.32      428.18    118.05 o 
   1  11  26        9.07       27.99     36.78 o 
   2  11  26      286.06      246.62     57.60 o 
   3  11  26      640.29      580.79     78.55 o 
   4  11  26        8.04      -15.83     51.36 o 
   5  11  26     1307.87     1413.74    135.91 o 
   6  11  26      265.39      172.64     77.63 o 
   0  12  26     5417.84     5399.51    406.89 o 
   1  12  26      153.61      100.40     51.99 o 
   2  12  26      221.98       91.10     45.16 o 
   3  12  26      146.20      208.08     54.34 o 
   4  12  26     1313.99     1319.45    131.55 o 
   5  12  26        2.07      -67.40     67.40 o 
   6  12  26        0.29      -37.33     72.70 o 
   1  13  26      812.94      976.24     99.77 o 
   2  13  26       13.35       10.20     68.11 o 
   3  13  26     3339.87     3788.62    214.12 o 
   4  13  26       32.51      -58.04     69.30 o 
   5  13  26      415.01      444.78     97.04 o 
   6  13  26      421.69      490.77    163.59 o 
   0  14  26      695.02      962.80    148.06 o 
   1  14  26      118.99      184.23    122.10 o 
   2  14  26       63.91       12.23     69.51 o 
   3  14  26     1327.07     1303.20    132.12 o 
   4  14  26      851.17      690.75     93.67 o 
   5  14  26      309.09      376.92     78.74 o 
   1  15  26      417.52      269.19     73.83 o 
   2  15  26      570.47      432.70    122.19 o 
   3  15  26     1280.12     1220.11    112.95 o 
   4  15  26      174.71       64.28     93.09 o 
   5  15  26        0.43      180.81    168.16 o 
   0  16  26      557.74      559.66    135.75 o 
   1  16  26      621.67      609.20    178.95 o 
   2  16  26      165.62       53.94    257.13 o 
   3  16  26        2.56        6.03     77.40 o 
   4  16  26      818.89      596.68    247.27 o 
   1  17  26       41.84      140.58    109.64 o 
   2  17  26      331.53      265.58    122.14 o 
   3  17  26        2.60      -96.59    308.08 o 
   0  18  26      165.58      244.58    137.49 o 
   1  18  26     1025.76     1053.11    195.61 o 
   1   1  27      318.99      485.03     44.52 o 
   2   1  27      554.62      745.35     53.47 o 
   3   1  27      697.74      635.44     52.99 o 
   4   1  27      278.47      295.46     36.40 o 
   5   1  27     2822.43     2862.67    110.16 o 
   6   1  27     1224.19     1199.14     96.79 o 
   7   1  27      383.88      257.67     83.98 o 
   8   1  27      164.41       99.35     85.68 o 
   0   2  27     1713.51     2048.35    124.88 o 
   1   2  27     4319.05     4867.55    156.40 o 
   2   2  27     2287.55     2319.78     95.19 o 
   3   2  27      216.83      106.56     30.10 o 
   4   2  27       13.46       34.71     30.88 o 
   5   2  27     2371.66     2371.07     90.54 o 
   6   2  27      210.81      174.73     60.23 o 
   7   2  27       20.80       45.14     59.16 o 
   8   2  27       77.46      141.51     70.88 o 
   1   3  27      187.64      126.43     50.26 o 
   2   3  27       25.30       78.08     27.26 o 
   3   3  27       67.47      109.46     30.78 o 
   4   3  27      210.17      190.62     43.22 o 
   5   3  27     1322.32     1538.17     78.57 o 
   6   3  27     1278.57     1366.56     79.90 o 
   7   3  27       57.15       71.88     61.84 o 
   8   3  27       86.11      185.33     77.33 o 
   0   4  27        6.46       12.92     37.75 o 
   1   4  27       42.10       24.86     38.59 o 
   2   4  27      448.50      455.09     41.79 o 
   3   4  27     2206.53     2169.50     84.97 o 
   4   4  27        7.93      -13.41     35.67 o 
   5   4  27     2145.81     2189.16    103.54 o 
   6   4  27      101.48       77.39     40.97 o 
   7   4  27     1340.03     1482.67     93.89 o 
   8   4  27      400.00      476.47     90.22 o 
   1   5  27      530.79      553.01     67.14 o 
   2   5  27     9544.99    10184.49    253.86 o 
   3   5  27     3430.35     3419.74    119.40 o 
   4   5  27     7415.63     7154.19    239.35 o 
   5   5  27        0.37       -9.86     37.57 o 
   6   5  27      113.03       88.86     41.54 o 
   7   5  27        3.21       -4.91     45.59 o 
   8   5  27      104.98       19.29     72.54 o 
   0   6  27      392.04      454.78     70.78 o 
   1   6  27       89.19       62.39     32.51 o 
   2   6  27     3346.07     3255.85    111.60 o 
   3   6  27     2592.11     2493.64    108.04 o 
   4   6  27     1666.09     1819.56     94.83 o 
   5   6  27     1260.78     1123.53     78.30 o 
   6   6  27      307.81      341.07     68.25 o 
   7   6  27     1425.69     1342.68    106.39 o 
   8   6  27      521.60      523.53    163.42 o 
   1   7  27       26.99       84.59     33.91 o 
   2   7  27       24.59       18.63     31.07 o 
   3   7  27        5.33      -24.49     32.96 o 
   4   7  27      703.99      842.63     85.81 o 
   5   7  27     1231.56     1157.51     89.64 o 
   6   7  27      582.42      522.72     71.71 o 
   7   7  27      146.54      185.90     75.72 o 
   0   8  27     1824.58     1900.93    246.00 o 
   1   8  27     8447.75     8063.87    251.01 o 
   2   8  27     1037.15      963.52     79.54 o 
   3   8  27      620.38      626.17     89.08 o 
   4   8  27      701.99      556.90     58.82 o 
   5   8  27      701.80      813.23     70.91 o 
   6   8  27      620.25      693.26    104.74 o 
   7   8  27        4.09       14.65     54.54 o 
   1   9  27     1644.02     1450.20    106.36 o 
   2   9  27     3232.98     3168.72    135.75 o 
   3   9  27      870.41      837.05     78.93 o 
   4   9  27      172.22      116.13     49.77 o 
   5   9  27     6327.77     6729.46    347.54 o 
   6   9  27     1050.59      976.12    187.96 o 
   7   9  27      605.13      473.98    155.26 o 
   0  10  27     6134.12     6267.20    257.22 o 
   1  10  27     3954.22     3855.14    154.39 o 
   2  10  27       79.16       72.36     43.60 o 
   3  10  27     4793.21     4609.92    194.74 o 
   4  10  27      456.31      468.88     62.25 o 
   5  10  27       35.28      134.26     54.53 o 
   6  10  27      279.70      333.14     75.16 o 
   7  10  27        7.53       15.01     97.83 o 
   1  11  27     3884.47     3527.81    137.28 o 
   2  11  27     1268.96     1235.40    101.13 o 
   3  11  27      271.91      301.09     61.07 o 
   4  11  27        3.07       10.24     52.96 o 
   5  11  27      121.31      122.60     60.29 o 
   6  11  27       42.58      102.14     76.20 o 
   0  12  27      162.41      278.18     83.13 o 
   1  12  27      167.18      167.47     49.92 o 
   2  12  27      775.93      703.40    134.84 o 
   3  12  27     3645.41     3795.45    158.19 o 
   4  12  27      114.99       96.55     64.10 o 
   5  12  27       12.46        9.25     60.73 o 
   6  12  27      212.53      204.58     86.67 o 
   1  13  27     1075.43     1190.85     98.82 o 
   2  13  27     2826.17     2451.36    147.85 o 
   3  13  27      548.39      436.51     84.74 o 
   4  13  27      464.87      524.49     96.53 o 
   5  13  27        1.23       50.19     60.68 o 
   0  14  27      224.48      283.10    288.43 o 
   1  14  27      161.27      100.55     68.95 o 
   2  14  27       33.48      -25.65     55.04 o 
   3  14  27       23.52       39.76     74.86 o 
   4  14  27       30.27      -25.88    123.55 o 
   5  14  27      159.44      281.42    130.07 o 
   1  15  27      311.80      404.46     85.11 o 
   2  15  27      521.31      185.98    110.47 o 
   3  15  27      356.99      305.45     78.82 o 
   4  15  27      817.89      970.80    156.56 o 
   0  16  27      491.45      471.52    413.95 o 
   1  16  27      641.78      299.99     83.34 o 
   2  16  27      346.98      254.58    146.93 o 
   3  16  27      239.99      124.61     99.26 o 
   4  16  27       69.55      -52.74    336.60 o 
   1  17  27      253.88      220.39    133.55 o 
   2  17  27        9.66       33.95    103.31 o 
   0   0  28    70145.92    75137.81   4464.27 o 
   1   0  28     2039.65     2330.20    134.66 o 
   2   0  28       65.05       25.77     41.97 o 
   3   0  28       50.20       97.88     50.31 o 
   4   0  28     6270.23     6343.32    240.39 o 
   5   0  28      133.94        8.94     58.74 o 
   6   0  28       13.00       39.62     65.68 o 
   7   0  28       51.40       75.04    108.13 o 
   8   0  28       46.77       15.98    115.12 o 
   1   1  28     2655.66     2686.09    103.61 o 
   2   1  28     5580.88     5128.10    165.42 o 
   3   1  28      693.03      753.89     51.40 o 
   4   1  28     1392.40     1436.19     65.46 o 
   5   1  28     1074.47     1135.23     69.47 o 
   6   1  28     1294.86     1395.46    106.83 o 
   7   1  28      300.09      222.32     69.70 o 
   8   1  28       40.53       14.97     83.65 o 
   0   2  28     3219.61     3173.91    164.46 o 
   1   2  28      225.99      313.57     42.96 o 
   2   2  28     2912.47     2863.08    113.85 o 
   3   2  28        1.58        1.10     26.93 o 
   4   2  28      330.44      359.59     48.64 o 
   5   2  28     1268.02     1307.54     90.21 o 
   6   2  28     1650.65     1821.62    118.83 o 
   7   2  28       44.78       44.14     58.25 o 
   8   2  28      374.22      313.48     81.81 o 
   1   3  28     1766.41     1900.17     86.68 o 
   2   3  28    19755.25    20110.51    537.39 o 
   3   3  28       22.89       21.31     27.09 o 
   4   3  28     5431.41     5694.52    191.24 o 
   5   3  28     1227.35     1228.47     68.09 o 
   6   3  28       16.99       34.00     40.27 o 
   7   3  28      387.05      360.76     79.14 o 
   8   3  28       33.01      -20.95     69.23 o 
   0   4  28      854.15      800.54     83.19 o 
   1   4  28     1700.90     1582.46     81.24 o 
   2   4  28     1954.90     1956.11     78.93 o 
   3   4  28        1.80       34.91     40.58 o 
   4   4  28     1255.46     1224.95     81.62 o 
   5   4  28      724.66      843.41     77.18 o 
   6   4  28      452.97      411.75     54.68 o 
   7   4  28       41.73       70.23     62.11 o 
   8   4  28     1588.59     1730.04    137.51 o 
   1   5  28       56.14       32.06     31.50 o 
   2   5  28     3190.54     3065.51    143.34 o 
   3   5  28       18.00      111.52     35.12 o 
   4   5  28      405.43      582.68     59.80 o 
   5   5  28      107.52       18.36     41.83 o 
   6   5  28      797.91     1071.51     75.83 o 
   7   5  28      393.03      376.35     57.61 o 
   8   5  28       75.46      171.73     87.90 o 
   0   6  28      503.76      428.33     68.88 o 
   1   6  28     2715.46     2686.31    113.42 o 
   2   6  28     5903.36     5493.87    183.19 o 
   3   6  28        4.84      -26.53     34.69 o 
   4   6  28      334.26      237.45     44.82 o 
   5   6  28       10.32      -29.34     42.10 o 
   6   6  28      285.28      314.22     54.42 o 
   7   6  28       29.79       -0.77     52.25 o 
   8   6  28       77.96        8.61    119.46 o 
   1   7  28       13.76      -32.80     32.80 o 
   2   7  28       34.81      -34.73     34.73 o 
   3   7  28      318.86      238.09     50.36 o 
   4   7  28     2231.16     2052.45    112.32 o 
   5   7  28       60.43      132.73     47.12 o 
   6   7  28     3240.62     3718.04    373.37 o 
   7   7  28        0.19       49.28     59.61 o 
   0   8  28     1084.59     1457.42    121.26 o 
   1   8  28     2771.56     2359.34    108.17 o 
   2   8  28     1752.25     1511.78     89.88 o 
   3   8  28      406.07      248.93     61.96 o 
   4   8  28      581.40      615.65     65.26 o 
   5   8  28       51.64       67.13     58.22 o 
   6   8  28      383.15      405.52     68.47 o 
   7   8  28       55.16       64.58     58.20 o 
   1   9  28      121.14       93.88     41.26 o 
   2   9  28      254.20      282.44     51.54 o 
   3   9  28        5.30       20.31     46.91 o 
   4   9  28      457.12      583.83     67.06 o 
   5   9  28       47.88       21.68     52.22 o 
   6   9  28      200.65      235.23     96.44 o 
   7   9  28       20.19      113.17     66.42 o 
   0  10  28     3979.39     3835.04    184.26 o 
   1  10  28      124.15      156.31     55.25 o 
   2  10  28     2588.00     2691.03    149.31 o 
   3  10  28     1765.43     1867.48    116.38 o 
   4  10  28        2.07      -47.05     47.05 o 
   5  10  28      233.40      165.24     59.38 o 
   6  10  28      564.12      640.51    122.25 o 
   7  10  28        0.28       47.89     95.25 o 
   1  11  28      149.97       68.80     64.68 o 
   2  11  28      125.28      152.89     66.88 o 
   3  11  28      277.67      260.26     60.83 o 
   4  11  28     1916.19     1711.04    121.92 o 
   5  11  28       17.85       -1.01     61.97 o 
   6  11  28     1200.92     1150.98    157.89 o 
   0  12  28      267.86      218.15     92.13 o 
   1  12  28      298.82      173.49     55.74 o 
   2  12  28      119.99      201.33     56.15 o 
   3  12  28       22.90        0.95     56.47 o 
   4  12  28       41.16       90.20     64.10 o 
   5  12  28        0.41      -34.75     62.36 o 
   6  12  28       90.74      151.75    131.57 o 
   1  13  28       10.68       69.79     54.19 o 
   2  13  28     6209.17     6229.57    224.53 o 
   3  13  28      280.76      133.13     79.91 o 
   4  13  28     1368.87     1281.91    114.28 o 
   5  13  28       11.15      -39.15     65.13 o 
   0  14  28      440.77      404.37    143.41 o 
   1  14  28      491.60      398.45    174.95 o 
   2  14  28      247.68      193.18     64.59 o 
   3  14  28       53.90       88.43     83.99 o 
   4  14  28     1338.53     1320.31    143.30 o 
   5  14  28      436.07      230.61    126.16 o 
   1  15  28        1.63      106.24     76.23 o 
   2  15  28     1181.76     1300.39    246.89 o 
   3  15  28        7.66       38.71     66.95 o 
   4  15  28      318.09      -41.95    135.06 o 
   0  16  28     1684.79     1384.83    610.10 o 
   1  16  28        5.35      -25.42     68.25 o 
   2  16  28      429.75      501.55    254.50 o 
   3  16  28       28.59       32.64    100.07 o 
   1  17  28       25.91     -162.82    190.31 o 
   2  17  28       88.47        3.49    202.47 o 
   1   1  29       81.41       55.26     47.61 o 
   2   1  29      551.52      690.90     54.31 o 
   3   1  29       59.90       49.74     31.05 o 
   4   1  29     2181.82     2164.33    100.54 o 
   5   1  29      705.27      772.72     60.21 o 
   6   1  29      623.68      660.60     81.03 o 
   7   1  29      578.69      629.27    127.47 o 
   8   1  29      114.76      165.78     79.07 o 
   0   2  29     2059.93     1936.93    123.03 o 
   1   2  29     5963.12     5589.84    189.92 o 
   2   2  29      888.08      842.83     69.23 o 
   3   2  29      282.43      408.93     60.53 o 
   4   2  29       61.67       45.95     43.66 o 
   5   2  29     1336.19     1552.50     75.80 o 
   6   2  29      206.40      148.69     62.04 o 
   7   2  29       77.64       63.72     61.42 o 
   8   2  29     1080.38     1194.44    130.34 o 
   1   3  29      493.60      423.89     56.38 o 
   2   3  29      225.05      270.65     54.25 o 
   3   3  29       49.17      121.99     33.78 o 
   4   3  29     1094.35     1040.73     67.25 o 
   5   3  29      554.41      429.68     48.53 o 
   6   3  29        5.90       23.72     41.25 o 
   7   3  29       12.42      -54.04     57.22 o 
   8   3  29        1.65      -59.18     77.97 o 
   0   4  29     5505.15     4690.14    226.63 o 
   1   4  29     1318.44     1206.05     72.51 o 
   2   4  29     5078.41     5477.73    256.53 o 
   3   4  29     2546.83     2761.11    112.67 o 
   4   4  29       46.58       -0.95     40.29 o 
   5   4  29      528.34      687.51     66.45 o 
   6   4  29      242.61      229.65     59.42 o 
   7   4  29     1567.87     2044.78    127.00 o 
   8   4  29        1.32       56.11     81.58 o 
   1   5  29     1206.76     1265.80     76.58 o 
   2   5  29      517.96      471.08     54.43 o 
   3   5  29     8182.32     8322.48    250.97 o 
   4   5  29     1942.66     1998.56     93.36 o 
   5   5  29      173.48      150.37     50.78 o 
   6   5  29      550.12      718.40     68.78 o 
   7   5  29      728.30      858.56    118.08 o 
   8   5  29       24.13       56.22    158.21 o 
   0   6  29       54.68      -24.26     45.67 o 
   1   6  29      383.22      358.79     49.36 o 
   2   6  29     1172.68     1248.82     75.46 o 
   3   6  29      612.06      545.50     54.66 o 
   4   6  29       45.00       49.87     36.68 o 
   5   6  29      585.19      628.39     65.95 o 
   6   6  29      753.79      660.64     84.59 o 
   7   6  29     1368.43     1636.89    223.90 o 
   1   7  29     1163.84     1112.00     81.06 o 
   2   7  29      103.69       77.88     46.40 o 
   3   7  29      966.67      997.93     99.04 o 
   4   7  29      451.50      538.28    104.41 o 
   5   7  29     1443.92     1421.72     88.95 o 
   6   7  29       66.50       70.81     57.00 o 
   7   7  29      104.23      137.85     65.62 o 
   0   8  29      664.40      628.18    146.35 o 
   1   8  29     3708.49     4275.94    242.69 o 
   2   8  29     2217.26     2068.57    107.37 o 
   3   8  29      870.84      916.45     80.66 o 
   4   8  29      578.07      640.66     98.72 o 
   5   8  29      435.46      417.37     61.29 o 
   6   8  29      232.21      138.46     59.82 o 
   7   8  29        3.74       26.10     58.40 o 
   1   9  29     8206.82     7656.95    254.17 o 
   2   9  29     2024.20     1950.43    124.26 o 
   3   9  29      358.81      172.00     56.75 o 
   4   9  29     3884.74     3845.70    165.73 o 
   5   9  29     4456.95     4860.02    178.81 o 
   6   9  29     1111.57      976.37     98.03 o 
   7   9  29      703.60      708.08     99.37 o 
   0  10  29     1161.69      971.12    113.27 o 
   1  10  29     1094.15     1136.31    110.24 o 
   2  10  29       26.48       28.43     44.82 o 
   3  10  29     1381.74     1341.13    129.03 o 
   4  10  29       33.24        0.60     49.34 o 
   5  10  29       99.09      136.67     68.13 o 
   6  10  29      300.61      373.11     75.27 o 
   1  11  29     4968.06     4555.45    184.80 o 
   2  11  29      301.90      162.23     63.04 o 
   3  11  29      763.17      861.71     86.69 o 
   4  11  29      517.84      475.58     94.78 o 
   5  11  29      297.29      221.59    144.27 o 
   6  11  29      265.86      392.38     76.38 o 
   0  12  29     4005.58     3841.24    318.07 o 
   1  12  29       97.76       90.74     50.46 o 
   2  12  29      761.77      723.86     90.37 o 
   3  12  29     1552.68     1336.59    149.38 o 
   4  12  29        9.73       -0.87     60.17 o 
   5  12  29        0.64      -65.74     65.74 o 
   1  13  29     1570.23     1450.42    145.04 o 
   2  13  29      352.15      368.50     62.20 o 
   3  13  29      821.46      714.78     78.39 o 
   4  13  29      289.55      180.79     73.33 o 
   5  13  29       89.69      132.31     81.07 o 
   0  14  29        4.72      -54.98     81.60 o 
   1  14  29      104.34       28.58     65.10 o 
   2  14  29        3.05        7.92     58.28 o 
   3  14  29       25.41       54.17     79.02 o 
   4  14  29       47.29       84.72     75.96 o 
   1  15  29      410.14      361.18     83.82 o 
   2  15  29      795.61      921.28    252.09 o 
   3  15  29      141.79      201.16     82.05 o 
   4  15  29      345.69      133.49    261.93 o 
   0  16  29     1135.79      759.84    330.95 o 
   1  16  29      310.76      472.41    131.28 o 
   2  16  29      325.07      252.23    120.57 o 
   3  16  29      268.31      455.25    409.78 o 
   1  17  29      164.90       80.00    175.02 o 
   0   0  30    12156.49    11656.01    759.29 o 
   1   0  30     2647.76     2790.97    152.51 o 
   2   0  30     1640.46     1802.44    122.40 o 
   3   0  30     2501.14     2667.48    157.18 o 
   4   0  30     2132.73     2444.43    129.31 o 
   5   0  30      734.31      701.67     99.89 o 
   6   0  30      358.68      515.51     94.98 o 
   7   0  30     1106.98     1206.05    138.75 o 
   8   0  30      517.08      639.25    167.62 o 
   1   1  30        8.17      -37.29     37.29 o 
   2   1  30    13952.30    14710.05    405.77 o 
   3   1  30       22.12      -12.39     30.93 o 
   4   1  30      733.91      656.75     55.52 o 
   5   1  30      546.64      490.32     53.83 o 
   6   1  30      561.79      346.99     62.33 o 
   7   1  30       98.08      117.17     69.19 o 
   8   1  30        6.08       89.16     81.98 o 
   0   2  30    13144.86    12745.97    906.06 o 
   1   2  30     3171.30     3576.47    139.31 o 
   2   2  30      251.32      218.53     40.58 o 
   3   2  30       74.72      112.68     50.88 o 
   4   2  30      468.31      526.67     57.65 o 
   5   2  30      377.87      346.69     42.83 o 
   6   2  30      303.28      247.20     68.20 o 
   7   2  30      199.33      180.96    110.81 o 
   8   2  30      305.64      203.19     85.90 o 
   1   3  30     1201.79     1290.75    131.13 o 
   2   3  30     1785.71     1934.19    115.77 o 
   3   3  30     3858.57     3685.40    123.46 o 
   4   3  30      466.95      530.59     58.67 o 
   5   3  30     1754.68     1979.62     98.41 o 
   6   3  30     2069.42     1912.60    134.60 o 
   7   3  30      146.83       95.91     69.32 o 
   8   3  30       99.20      106.94     84.75 o 
   0   4  30     2576.36     3007.01    168.12 o 
   1   4  30      684.63      826.52     68.04 o 
   2   4  30      432.64      455.68     75.41 o 
   3   4  30      774.08      820.76     64.20 o 
   4   4  30      726.64      730.87     85.06 o 
   5   4  30       41.64      -28.52     42.21 o 
   6   4  30       45.53       70.30     47.59 o 
   7   4  30      737.38      956.35    105.04 o 
   1   5  30      702.39      797.34     87.31 o 
   2   5  30      470.50      429.70     63.28 o 
   3   5  30      148.82      132.44     43.21 o 
   4   5  30       25.37       56.33     37.94 o 
   5   5  30        1.61       23.90     45.49 o 
   6   5  30     1050.11     1276.85    104.47 o 
   7   5  30       89.38       72.10     91.64 o 
   0   6  30       12.14      -48.39     48.39 o 
   1   6  30     3706.90     3660.78    140.32 o 
   2   6  30       81.84       79.35     41.12 o 
   3   6  30      339.37      296.06     47.66 o 
   4   6  30     1044.85      969.49    111.01 o 
   5   6  30      460.28      411.69     55.39 o 
   6   6  30       98.96      112.04     49.03 o 
   7   6  30      240.14      210.97     64.61 o 
   1   7  30       23.16      -12.63     36.09 o 
   2   7  30        6.02      -37.20     41.00 o 
   3   7  30     2390.85     2660.84    113.82 o 
   4   7  30     2375.05     2514.20    128.94 o 
   5   7  30     1600.53     1838.91    121.55 o 
   6   7  30      123.82      120.61     58.84 o 
   7   7  30      188.27      203.36     92.34 o 
   0   8  30       31.33       11.97     53.71 o 
   1   8  30       16.85        3.35     43.28 o 
   2   8  30      308.53      340.30     62.94 o 
   3   8  30      167.08      160.56     52.80 o 
   4   8  30       12.50      -15.79     60.68 o 
   5   8  30      189.01      253.88     56.24 o 
   6   8  30       26.12       78.91     84.42 o 
   7   8  30      338.94      195.91     75.69 o 
   1   9  30      335.85      318.94     55.71 o 
   2   9  30       12.12       20.70     42.79 o 
   3   9  30      163.06      163.60     55.79 o 
   4   9  30      168.44       84.39     70.88 o 
   5   9  30       35.51       31.84     54.00 o 
   6   9  30      144.60      136.66     64.55 o 
   0  10  30        8.49       71.70     65.80 o 
   1  10  30     4943.71     5006.28    187.44 o 
   2  10  30     1046.71     1096.59     85.96 o 
   3  10  30      165.43      159.15     84.15 o 
   4  10  30      841.54      707.36     78.02 o 
   5  10  30      378.29      314.52    119.62 o 
   6  10  30        3.44      -19.96     59.55 o 
   1  11  30     1056.79     1099.06    107.15 o 
   2  11  30      972.10      915.84     88.37 o 
   3  11  30     1494.15     1344.02    177.69 o 
   4  11  30      225.42      188.04     60.16 o 
   5  11  30      638.92      704.84    103.42 o 
   6  11  30       15.29      -69.42     90.54 o 
   0  12  30      817.33      831.60    165.95 o 
   1  12  30        3.20       57.52     49.09 o 
   2  12  30        0.20       58.36     49.78 o 
   3  12  30       15.84       -5.70     55.62 o 
   4  12  30      457.03      440.45    110.14 o 
   5  12  30       43.72       61.76     69.62 o 
   1  13  30      281.16      369.96     87.34 o 
   2  13  30     1088.03      969.61     86.04 o 
   3  13  30      832.17      687.25     83.27 o 
   4  13  30       13.96       -3.07     74.67 o 
   5  13  30      758.53      821.18    239.73 o 
   0  14  30     1247.96     1299.16    173.99 o 
   1  14  30      316.91      343.58    119.35 o 
   2  14  30      241.07      185.84     98.57 o 
   3  14  30      565.16      303.85     92.78 o 
   4  14  30     1260.43     1310.52    121.20 o 
   1  15  30      394.81      370.40     87.39 o 
   2  15  30      433.20      478.00    126.92 o 
   3  15  30       95.85       22.20     74.74 o 
   0  16  30      325.79      598.68    282.38 o 
   1  16  30       54.51       79.31     80.79 o 
   2  16  30      117.08      144.94    112.06 o 
   1   1  31      767.06      811.71     62.50 o 
   2   1  31     2552.38     2718.25    110.00 o 
   3   1  31     1735.16     1923.78     93.54 o 
   4   1  31      415.60      436.42     47.55 o 
   5   1  31      400.05      445.01     53.93 o 
   6   1  31      322.18      339.36     65.26 o 
   7   1  31      285.06      266.54     73.82 o 
   8   1  31       12.63     -115.97    124.31 o 
   0   2  31       60.50      284.92     83.68 o 
   1   2  31     2454.17     2671.86    130.96 o 
   2   2  31       86.03       51.87     35.41 o 
   3   2  31      112.29      118.80     39.36 o 
   4   2  31      157.47      127.64     46.72 o 
   5   2  31       26.39      -18.79     36.91 o 
   6   2  31       69.86      103.82     54.76 o 
   7   2  31     1493.66     1515.72    125.08 o 
   1   3  31     4930.03     5388.00    225.20 o 
   2   3  31        1.53       -5.93     53.73 o 
   3   3  31     7461.83     7542.15    212.37 o 
   4   3  31      789.64      953.18     69.98 o 
   5   3  31      496.13      543.46     73.70 o 
   6   3  31        1.19       43.93     60.50 o 
   7   3  31      112.79      144.74     70.87 o 
   0   4  31     4327.38     4195.09    215.34 o 
   1   4  31     4740.25     4798.95    176.09 o 
   2   4  31      513.98      433.86     54.17 o 
   3   4  31     1128.81     1268.78     92.76 o 
   4   4  31       12.22      -17.43     36.51 o 
   5   4  31      727.75      730.51     66.73 o 
   6   4  31       40.30       53.40     49.93 o 
   7   4  31       62.13       74.14     63.63 o 
   1   5  31      333.13      320.19     50.77 o 
   2   5  31    10961.35    11344.44    355.59 o 
   3   5  31      739.57      662.57     65.52 o 
   4   5  31        5.56        1.01     35.33 o 
   5   5  31     5152.63     5438.22    185.92 o 
   6   5  31      306.32      349.99     59.13 o 
   7   5  31      662.30      573.05    115.23 o 
   0   6  31      375.91      419.39     75.96 o 
   1   6  31     4989.14     4839.78    173.04 o 
   2   6  31      574.58      623.79     75.32 o 
   3   6  31      403.31      408.65     51.98 o 
   4   6  31       59.48       71.11     46.38 o 
   5   6  31     2053.24     2264.54    117.37 o 
   6   6  31      630.24      703.91     70.35 o 
   7   6  31        3.32      -14.68     57.42 o 
   1   7  31     1382.97     1291.55     82.84 o 
   2   7  31       22.22        5.17     45.04 o 
   3   7  31     2903.28     2967.07    144.72 o 
   4   7  31      336.90      308.98     78.62 o 
   5   7  31       77.30       77.65     50.10 o 
   6   7  31        6.01       47.73     54.31 o 
   7   7  31       73.17       25.53     67.77 o 
   0   8  31     2562.00     2112.27    195.87 o 
   1   8  31        6.43      -36.32     44.39 o 
   2   8  31       60.90       16.05     42.79 o 
   3   8  31     7912.80     7965.70    281.87 o 
   4   8  31      467.08      522.74     80.03 o 
   5   8  31      357.51      260.89     80.11 o 
   6   8  31        3.31      -53.76     53.76 o 
   7   8  31     1732.99     1663.17    137.01 o 
   1   9  31     2576.23     2518.13    123.09 o 
   2   9  31       89.44       67.35     50.42 o 
   3   9  31     1639.54     1667.02    108.70 o 
   4   9  31       43.67        5.00     56.64 o 
   5   9  31      523.95      590.83     78.36 o 
   6   9  31      973.99      946.17    168.04 o 
   0  10  31      495.80      820.17    179.19 o 
   1  10  31     2587.72     2323.43    120.66 o 
   2  10  31      283.11      268.01     64.32 o 
   3  10  31     2940.97     3147.06    168.08 o 
   4  10  31       52.75       48.20     53.29 o 
   5  10  31        2.39      -58.40     62.18 o 
   6  10  31       31.58       34.08     69.05 o 
   1  11  31     2430.51     2354.91    123.25 o 
   2  11  31       45.67       35.07     47.28 o 
   3  11  31       73.23      166.19     65.09 o 
   4  11  31       88.43       41.33     62.20 o 
   5  11  31      726.83      649.53     99.73 o 
   0  12  31        4.66       18.14     67.08 o 
   1  12  31     5468.18     4645.72    247.19 o 
   2  12  31       20.61       15.90     49.62 o 
   3  12  31      244.03      197.48     92.91 o 
   4  12  31      160.44      111.85     72.21 o 
   5  12  31       36.11      -31.82     69.23 o 
   1  13  31      152.04       57.42     56.12 o 
   2  13  31      315.20      266.97     71.73 o 
   3  13  31      395.24      309.10     73.33 o 
   4  13  31      161.87      215.93     79.42 o 
   0  14  31       60.27      -11.42    178.25 o 
   1  14  31        0.49       24.48     58.08 o 
   2  14  31       13.27       32.69     60.97 o 
   3  14  31        2.29     -140.04    140.04 o 
   4  14  31        3.16        5.65    163.59 o 
   1  15  31      285.88      341.04     96.58 o 
   2  15  31        6.46      -42.16     73.01 o 
   3  15  31     1592.70     1401.00    478.66 o 
   0  16  31      225.17      252.91    299.60 o 
   1  16  31     1040.31     1014.83    140.53 o 
   2  16  31       46.46     -281.71    378.84 o 
   0   0  32      713.47      500.19    112.20 o 
   1   0  32     1122.70     1144.89    108.18 o 
   2   0  32     4090.14     3969.93    201.56 o 
   3   0  32      107.45      173.43     61.87 o 
   4   0  32      918.19      728.39     91.49 o 
   5   0  32      651.44      628.98    101.33 o 
   6   0  32     1694.80     1422.21    144.45 o 
   7   0  32      607.63      620.37    110.80 o 
   1   1  32       68.56       18.60     35.12 o 
   2   1  32     9035.15     9921.13    308.88 o 
   3   1  32      245.27      224.14     58.26 o 
   4   1  32      152.94       97.42     37.35 o 
   5   1  32        4.14      -20.19     45.97 o 
   6   1  32      115.55      126.46     57.32 o 
   7   1  32        7.55       57.65     61.48 o 
   0   2  32    21604.18    22640.51   1860.69 o 
   1   2  32     3309.15     3685.94    196.12 o 
   2   2  32      771.88      763.03     76.68 o 
   3   2  32       14.60        9.83     34.37 o 
   4   2  32     1786.76     1657.43     93.66 o 
   5   2  32      117.29       72.54     44.54 o 
   6   2  32      279.84      162.80     62.97 o 
   7   2  32      209.17      345.24     72.27 o 
   1   3  32        1.55      -21.35     31.30 o 
   2   3  32      469.37      395.64     67.79 o 
   3   3  32      578.13      764.56     67.65 o 
   4   3  32     4031.71     4028.94    170.59 o 
   5   3  32     2564.44     2712.61    130.72 o 
   6   3  32     2234.74     2268.38    173.05 o 
   7   3  32      294.29      254.65     83.34 o 
   0   4  32     3779.84     3780.97    257.22 o 
   1   4  32     4268.92     4503.51    180.46 o 
   2   4  32      493.45      478.11     57.36 o 
   3   4  32       39.89       47.52     42.27 o 
   4   4  32     1936.98     1921.39     93.15 o 
   5   4  32       49.90       13.69     41.74 o 
   6   4  32      221.37      253.47     62.63 o 
   7   4  32       37.40       -5.73     73.72 o 
   1   5  32      663.88      651.47     63.39 o 
   2   5  32      310.72      296.34     61.71 o 
   3   5  32       34.24       93.33     45.32 o 
   4   5  32       40.16       51.33     40.73 o 
   5   5  32      247.65      223.74     52.47 o 
   6   5  32      175.49      127.85     51.88 o 
   7   5  32        0.22       71.99     90.22 o 
   0   6  32      238.08      255.70    113.41 o 
   1   6  32       95.69       90.92     41.57 o 
   2   6  32       11.81      -44.09     44.09 o 
   3   6  32      469.31      437.33     58.46 o 
   4   6  32     3211.75     3331.65    138.01 o 
   5   6  32      177.94       80.11     48.48 o 
   6   6  32        8.92       -5.00     49.36 o 
   7   6  32      202.70      249.56     70.28 o 
   1   7  32      792.40      717.34     65.95 o 
   2   7  32     1263.49     1392.67    105.45 o 
   3   7  32      310.76      224.54     57.46 o 
   4   7  32     1413.57     1539.51    130.62 o 
   5   7  32      137.25       98.07     59.96 o 
   6   7  32      200.94      273.52     64.54 o 
   7   7  32      197.52      323.36    117.46 o 
   0   8  32      997.65      801.92    139.56 o 
   1   8  32      206.82      178.00     66.18 o 
   2   8  32       24.54       42.12     46.96 o 
   3   8  32      149.21      157.08     54.97 o 
   4   8  32        4.37      -28.00     55.46 o 
   5   8  32       54.58       29.91     58.93 o 
   6   8  32      597.27      610.66    106.72 o 
   1   9  32      130.21      151.76     49.27 o 
   2   9  32     1305.55     1486.22    179.78 o 
   3   9  32      196.68      232.75     57.85 o 
   4   9  32        8.59        9.56     60.34 o 
   5   9  32      161.62       67.53     62.61 o 
   6   9  32       22.21      146.04     76.20 o 
   0  10  32     4922.96     4434.07    782.16 o 
   1  10  32      871.86      831.92     76.99 o 
   2  10  32     2591.52     2697.85    171.65 o 
   3  10  32      475.58      500.98     79.85 o 
   4  10  32       16.97       -2.36     54.96 o 
   5  10  32       54.30      112.59     87.77 o 
   6  10  32      298.03       56.58     93.63 o 
   1  11  32      114.67       96.99     51.31 o 
   2  11  32     1072.68     1077.04     97.61 o 
   3  11  32      523.67      473.42    101.79 o 
   4  11  32      714.90      828.74     88.68 o 
   5  11  32       44.96       36.37     70.74 o 
   0  12  32     2649.87     2554.15    198.51 o 
   1  12  32        1.52       75.50     53.73 o 
   2  12  32      174.98      134.65     56.22 o 
   3  12  32       30.50       39.17     60.23 o 
   4  12  32     1542.46     1526.50    170.68 o 
   5  12  32        0.07     -149.87    149.87 o 
   1  13  32       50.89       11.98     74.57 o 
   2  13  32        2.22      -25.90     51.85 o 
   3  13  32        0.73       17.11     56.35 o 
   4  13  32      541.74      559.86    102.99 o 
   0  14  32     1711.34     1455.89    190.87 o 
   1  14  32     1391.79     1044.44    103.25 o 
   2  14  32      278.48      218.13     69.58 o 
   3  14  32       29.69      -27.98    118.57 o 
   1  15  32      303.76      333.52    139.93 o 
   2  15  32       54.71      109.26    137.67 o 
   3  15  32       18.82      -39.55    355.97 o 
   0  16  32      491.00      572.53    151.98 o 
   1  16  32       96.25       60.37     79.97 o 
   1   1  33      167.40      136.82     57.09 o 
   2   1  33      230.48      340.52     49.96 o 
   3   1  33      180.17      186.27     44.51 o 
   4   1  33     1775.23     1634.78    109.57 o 
   5   1  33       79.19       53.88     58.74 o 
   6   1  33     1264.77     1377.32    102.56 o 
   7   1  33       46.83      102.12     69.25 o 
   0   2  33       36.95      177.65     63.20 o 
   1   2  33     1167.58     1455.64    117.63 o 
   2   2  33     2080.36     2441.46    187.05 o 
   3   2  33      409.06      289.60     50.44 o 
   4   2  33      531.15      708.15     79.76 o 
   5   2  33       10.71       12.71     47.34 o 
   6   2  33     1257.97     1306.82    101.50 o 
   7   2  33      295.27      372.86     79.56 o 
   1   3  33       28.11        2.36     35.58 o 
   2   3  33      675.10      749.39     66.41 o 
   3   3  33     4425.98     4195.73    165.11 o 
   4   3  33      347.83      216.40     63.80 o 
   5   3  33       10.50       48.65     42.08 o 
   6   3  33        0.53       23.14     66.86 o 
   7   3  33      508.93      489.67     90.31 o 
   0   4  33     8874.26     9316.63    453.54 o 
   1   4  33     2425.24     3038.03    157.96 o 
   2   4  33        2.17       14.45     39.24 o 
   3   4  33       62.74       33.18     58.62 o 
   4   4  33      639.40      679.32     62.45 o 
   5   4  33      840.16      826.16     65.26 o 
   6   4  33       58.51      123.60     58.93 o 
   7   4  33      575.12      560.06    101.93 o 
   1   5  33      426.52      462.82     72.08 o 
   2   5  33     1445.32     1438.27     90.44 o 
   3   5  33       37.33       40.44     45.19 o 
   4   5  33     3892.71     4257.46    159.95 o 
   5   5  33      201.10      194.63     56.68 o 
   6   5  33     1085.29     1209.05    100.93 o 
   7   5  33        3.92        3.22     87.48 o 
   0   6  33    12910.39    13065.53    538.84 o 
   1   6  33      589.12      527.42     71.73 o 
   2   6  33       31.56      -36.59     46.18 o 
   3   6  33      793.66      746.56     82.74 o 
   4   6  33     1115.50     1017.69     78.56 o 
   5   6  33     1209.24      909.53    139.52 o 
   6   6  33       13.13      -15.03     50.57 o 
   7   6  33       42.41      197.52    126.96 o 
   1   7  33     3860.43     4057.74    167.13 o 
   2   7  33     5692.68     5676.37    240.66 o 
   3   7  33     3421.93     3693.92    309.55 o 
   4   7  33        5.23       14.21     45.91 o 
   5   7  33      443.97      464.10    119.19 o 
   6   7  33       46.03       80.14     58.26 o 
   0   8  33     3157.90     2992.96    199.31 o 
   1   8  33       73.52      -18.14     50.98 o 
   2   8  33     1531.15     1329.44     96.92 o 
   3   8  33      431.81      464.02     81.92 o 
   4   8  33      376.14      361.35     78.12 o 
   5   8  33       25.19       64.45     75.89 o 
   6   8  33      335.83      247.69    110.83 o 
   1   9  33     1081.21      974.21     91.26 o 
   2   9  33     3349.78     3111.59    253.58 o 
   3   9  33      115.50       82.26     55.68 o 
   4   9  33      596.55      415.76    121.36 o 
   5   9  33      294.28      199.30     67.33 o 
   6   9  33       31.36       -3.35     74.34 o 
   0  10  33       42.42      133.42     99.63 o 
   1  10  33     3244.88     3183.73    203.33 o 
   2  10  33        1.38      -15.01     47.53 o 
   3  10  33      325.87      388.62    107.55 o 
   4  10  33      399.44      482.58    119.96 o 
   5  10  33       28.39        3.79     66.81 o 
   1  11  33     3185.43     2770.20    189.72 o 
   2  11  33       11.90       18.52     51.27 o 
   3  11  33      447.06      358.31     75.72 o 
   4  11  33      195.77      201.92     93.46 o 
   5  11  33      158.24      220.59     79.14 o 
   0  12  33     3210.93     2844.82    273.07 o 
   1  12  33      828.53      603.19    112.60 o 
   2  12  33     1569.64     1658.74    127.06 o 
   3  12  33      632.97      577.81     91.89 o 
   4  12  33       40.37       42.49     74.18 o 
   1  13  33        3.15       78.93     57.17 o 
   2  13  33      159.58       93.10     95.81 o 
   3  13  33      161.50      245.55     90.44 o 
   4  13  33      313.45      362.41    273.37 o 
   0  14  33      339.63      403.25    139.04 o 
   1  14  33      197.32      100.08     65.24 o 
   2  14  33       17.10      -35.04     63.74 o 
   3  14  33       24.35       37.24    132.86 o 
   1  15  33        5.41       27.26     85.09 o 
   2  15  33      361.66      281.71     95.03 o 
   0   0  34    14918.56    17060.38   1084.86 o 
   1   0  34       80.04       63.95     63.63 o 
   2   0  34      171.29      115.41    122.83 o 
   3   0  34      711.47      934.47    142.00 o 
   4   0  34     1713.38     1950.14    144.57 o 
   5   0  34       22.33       32.75     73.31 o 
   6   0  34      141.81      126.36     83.60 o 
   7   0  34     1555.20     1509.70    160.73 o 
   1   1  34      114.19      172.91     50.25 o 
   2   1  34      379.36      487.99     59.23 o 
   3   1  34     1028.36     1242.96    154.19 o 
   4   1  34     1209.47     1175.16     96.07 o 
   5   1  34       28.27       -6.97     58.40 o 
   6   1  34      349.86      383.51     88.21 o 
   7   1  34       90.25       50.39     89.48 o 
   0   2  34     2432.46     2875.73    377.22 o 
   1   2  34     7144.35     7420.11    263.21 o 
   2   2  34      553.11      642.56     67.67 o 
   3   2  34      347.12      393.74     57.35 o 
   4   2  34      784.98      682.73     74.32 o 
   5   2  34     1488.57     1629.56    100.99 o 
   6   2  34       47.07       29.20     66.12 o 
   7   2  34      328.66      497.91     84.55 o 
   1   3  34       64.43       49.02     42.29 o 
   2   3  34     3400.07     3722.73    168.14 o 
   3   3  34     1334.70     1255.05    133.28 o 
   4   3  34      922.53      836.73     80.87 o 
   5   3  34     3093.00     3020.99    126.31 o 
   6   3  34       19.94       25.30     70.76 o 
   7   3  34      113.18       22.34     75.05 o 
   0   4  34     7189.64     6877.03    353.74 o 
   1   4  34     3268.41     3815.38    153.53 o 
   2   4  34     1677.20     1581.00     94.63 o 
   3   4  34      433.43      300.69     89.48 o 
   4   4  34      458.70      438.08     79.20 o 
   5   4  34      368.62      358.28     53.29 o 
   6   4  34       61.85       44.89     50.67 o 
   7   4  34        0.30       81.05     88.78 o 
   1   5  34     1369.60     1365.33     89.35 o 
   2   5  34     1431.79     1390.39    106.87 o 
   3   5  34       70.59      107.28     58.06 o 
   4   5  34      216.33      120.01     49.24 o 
   5   5  34      395.09      366.12     61.21 o 
   6   5  34      704.95      924.86    111.72 o 
   7   5  34       25.98      130.54    103.44 o 
   0   6  34       19.88      210.63     72.22 o 
   1   6  34        3.49       20.47     44.20 o 
   2   6  34      408.88      381.10     78.80 o 
   3   6  34      987.58      962.28     86.54 o 
   4   6  34       11.83       52.86     47.78 o 
   5   6  34        0.16       10.57     49.36 o 
   6   6  34      231.58      302.06     63.40 o 
   1   7  34      880.58      934.30     90.52 o 
   2   7  34      160.61      267.59     67.62 o 
   3   7  34     1127.71     1159.99    101.74 o 
   4   7  34      218.40      182.66     67.40 o 
   5   7  34       70.90      186.89     66.66 o 
   6   7  34     1752.16     2024.25    269.60 o 
   0   8  34       11.20       -5.87     69.01 o 
   1   8  34      397.11      330.55     68.35 o 
   2   8  34      706.32      627.73    113.62 o 
   3   8  34       19.81      -20.35     49.49 o 
   4   8  34       86.99      129.49     75.67 o 
   5   8  34      522.06      700.38     98.02 o 
   6   8  34        9.59       12.17     76.26 o 
   1   9  34       12.95       -4.81     54.05 o 
   2   9  34      261.87      213.44     57.68 o 
   3   9  34      403.71      242.55     62.45 o 
   4   9  34      583.81      459.29    117.67 o 
   5   9  34       32.86       94.95     64.50 o 
   6   9  34        3.56       23.40     87.50 o 
   0  10  34     2244.80     2603.71    238.07 o 
   1  10  34     2427.88     2076.93    130.60 o 
   2  10  34      130.95       96.36     54.81 o 
   3  10  34      409.34      407.13     96.20 o 
   4  10  34       43.01      129.61     69.42 o 
   5  10  34       43.86       54.46     73.64 o 
   1  11  34      459.17      411.27     77.81 o 
   2  11  34        5.53       10.51     52.70 o 
   3  11  34      897.99      935.41    110.44 o 
   4  11  34      221.62      153.87     69.18 o 
   0  12  34       68.18       51.36     87.57 o 
   1  12  34      421.97      349.10     65.67 o 
   2  12  34      226.23      201.97     61.20 o 
   3  12  34      263.37      351.93    118.45 o 
   4  12  34       27.42       68.03     95.30 o 
   1  13  34      144.75      256.43    148.79 o 
   2  13  34      983.99      792.11     98.26 o 
   3  13  34      208.17      187.30     83.84 o 
   0  14  34      510.86      383.70    131.88 o 
   1  14  34     1043.99      891.24    155.55 o 
   2  14  34      440.79      353.77    115.73 o 
   3  14  34       38.16      -46.55    143.68 o 
   1  15  34      484.31      256.66    150.41 o 
   1   1  35        5.38       38.87     37.82 o 
   2   1  35       49.78       77.00     41.93 o 
   3   1  35      564.79      512.24     70.95 o 
   4   1  35       49.36      116.94     55.08 o 
   5   1  35     1449.57     1413.97    131.41 o 
   6   1  35       38.79       52.42     58.98 o 
   7   1  35      195.15      234.87     74.84 o 
   0   2  35      442.77      499.55    176.64 o 
   1   2  35     3528.95     3686.41    153.32 o 
   2   2  35      888.21     1027.45     80.05 o 
   3   2  35      381.66      230.72     90.88 o 
   4   2  35      167.55      119.47     61.93 o 
   5   2  35     1023.73     1077.62     86.66 o 
   6   2  35        2.23        4.42     67.15 o 
   7   2  35      182.30      235.65     76.90 o 
   1   3  35       62.43        6.39     40.26 o 
   2   3  35     3372.03     3858.93    217.51 o 
   3   3  35       34.04       75.29     55.36 o 
   4   3  35      297.27      379.93     63.46 o 
   5   3  35      238.31      180.89     53.35 o 
   6   3  35      347.66      385.55     84.45 o 
   7   3  35        2.72      -79.50     79.50 o 
   0   4  35     1855.26     1875.53    151.01 o 
   1   4  35      590.38      680.27     71.37 o 
   2   4  35        5.13       -9.61     42.15 o 
   3   4  35       54.72       26.16     54.09 o 
   4   4  35      243.05      191.73     78.20 o 
   5   4  35       52.62       10.13     44.58 o 
   6   4  35      271.30      210.14     69.44 o 
   1   5  35      883.19      888.85    108.50 o 
   2   5  35     2510.68     2691.54    165.20 o 
   3   5  35     8454.77     8869.25    490.42 o 
   4   5  35      750.91      742.10     71.71 o 
   5   5  35      419.56      517.24     81.54 o 
   6   5  35       52.45       89.65     55.66 o 
   0   6  35     2319.46     2330.08    295.29 o 
   1   6  35     1320.71     1372.78     93.32 o 
   2   6  35       66.77       62.04     56.61 o 
   3   6  35      360.60      277.59     75.02 o 
   4   6  35     1367.05     1424.18    187.97 o 
   5   6  35       10.97        2.79     50.61 o 
   6   6  35        4.62      -23.95     57.56 o 
   1   7  35      105.87      109.20     55.64 o 
   2   7  35     3157.45     3336.49    175.84 o 
   3   7  35       37.75       -0.95     48.65 o 
   4   7  35       47.73       35.16     71.96 o 
   5   7  35      140.04       74.56     53.67 o 
   6   7  35      362.23      500.58     88.18 o 
   0   8  35     4072.86     3867.21    226.63 o 
   1   8  35     4319.42     4255.96    200.95 o 
   2   8  35      192.06       96.99     88.59 o 
   3   8  35       10.51      -47.00     47.00 o 
   4   8  35     1020.41      948.47    139.81 o 
   5   8  35      328.79      311.07     92.32 o 
   6   8  35       53.26      197.10     90.11 o 
   1   9  35      288.41      225.54     65.78 o 
   2   9  35      189.87       73.18     69.39 o 
   3   9  35      415.63      381.40     69.89 o 
   4   9  35       51.46      -32.24     62.49 o 
   5   9  35     1188.03     1533.22    117.73 o 
   0  10  35     1770.93     1791.24    200.35 o 
   1  10  35     1089.02     1072.03     99.17 o 
   2  10  35      313.03      250.24     63.21 o 
   3  10  35       56.85      119.30     66.22 o 
   4  10  35      581.38      843.91    179.58 o 
   5  10  35       41.33       92.90     78.44 o 
   1  11  35     1340.12     1380.00    112.74 o 
   2  11  35      625.88      645.50     80.97 o 
   3  11  35      987.54     1066.32    112.17 o 
   4  11  35      330.14      252.22     73.04 o 
   0  12  35      190.10      276.31    111.24 o 
   1  12  35      646.07      553.87     78.93 o 
   2  12  35       86.73       97.60     71.42 o 
   3  12  35      988.23     1152.47    147.50 o 
   4  12  35      223.43      209.33    171.47 o 
   1  13  35      477.40      447.82     80.42 o 
   2  13  35      209.13      119.70     69.45 o 
   3  13  35      362.06      371.09     90.07 o 
   0  14  35      242.89      299.41    203.14 o 
   1  14  35       44.90      -10.41     93.21 o 
   2  14  35       35.41       51.25     81.01 o 
   0   0  36     4777.44     5058.08    386.37 o 
   1   0  36     3215.36     3380.50    207.75 o 
   2   0  36      580.53      801.85    111.39 o 
   3   0  36      217.91      281.39     88.66 o 
   4   0  36     2010.74     2058.08    152.41 o 
   5   0  36     1673.37     1476.23    213.66 o 
   6   0  36      578.65      406.29    103.56 o 
   1   1  36     1527.95     1736.93     99.53 o 
   2   1  36      411.88      447.19     59.51 o 
   3   1  36      614.97      641.77     68.63 o 
   4   1  36      338.74      198.44     66.26 o 
   5   1  36     2214.82     2560.64    189.82 o 
   6   1  36       14.45      -48.88     71.44 o 
   0   2  36      581.34      589.29     89.64 o 
   1   2  36      452.41      559.51     63.09 o 
   2   2  36      320.79      352.34     57.01 o 
   3   2  36      338.72      228.90     52.24 o 
   4   2  36      138.40      132.82     66.13 o 
   5   2  36       12.92       59.05     54.07 o 
   6   2  36       28.87      -18.56     70.57 o 
   1   3  36     3321.05     3242.91    180.55 o 
   2   3  36      796.72      917.84    127.61 o 
   3   3  36     4829.32     4469.93    209.03 o 
   4   3  36     1142.10     1072.54    134.08 o 
   5   3  36       10.07      -29.46     46.85 o 
   6   3  36        0.95       16.48     70.79 o 
   0   4  36        7.43        9.18     58.24 o 
   1   4  36      824.88      990.80    104.55 o 
   2   4  36      370.73      432.93     58.32 o 
   3   4  36     5481.75     5358.81    237.52 o 
   4   4  36      573.83      549.60     65.91 o 
   5   4  36        2.31       27.02     51.42 o 
   6   4  36        0.53      -62.12     62.89 o 
   1   5  36     1313.62     1192.74     90.41 o 
   2   5  36      161.70      262.07     67.20 o 
   3   5  36      781.51      859.04     95.41 o 
   4   5  36        0.73      -38.04     44.59 o 
   5   5  36       18.04      -41.00     46.49 o 
   6   5  36        4.50      -36.06     59.46 o 
   0   6  36       76.81      -64.67    163.99 o 
   1   6  36     1072.46     1112.03     90.42 o 
   2   6  36      452.78      558.47    143.92 o 
   3   6  36      352.27      292.47     69.98 o 
   4   6  36       34.06       18.08     55.13 o 
   5   6  36      106.09      100.47     58.89 o 
   6   6  36       22.82       35.75     60.12 o 
   1   7  36       52.26      -22.62     78.53 o 
   2   7  36      382.89      402.74     75.52 o 
   3   7  36     1296.99     1304.04    102.43 o 
   4   7  36       41.51       60.22     66.44 o 
   5   7  36      691.64      479.68     80.13 o 
   6   7  36      143.22       48.56     98.62 o 
   0   8  36        6.67       15.99     73.23 o 
   1   8  36      958.35      802.35     92.40 o 
   2   8  36      586.31      461.90     69.52 o 
   3   8  36        4.39      -49.60     49.60 o 
   4   8  36      497.66      759.41     99.59 o 
   5   8  36        3.59       51.73     63.50 o 
   1   9  36      175.86      161.74     87.70 o 
   2   9  36       35.00        5.02     52.06 o 
   3   9  36      250.79      269.54    132.68 o 
   4   9  36      352.49      522.93     94.25 o 
   5   9  36      171.64      236.73     99.26 o 
   0  10  36     2363.85     2088.53    248.48 o 
   1  10  36     2193.72     2018.94    138.24 o 
   2  10  36      613.98      583.06     78.41 o 
   3  10  36       37.30      -44.69     55.02 o 
   4  10  36      193.93      238.73     80.02 o 
   1  11  36       16.60       17.21     59.46 o 
   2  11  36      284.89      209.07    101.36 o 
   3  11  36      325.56      273.99     80.30 o 
   4  11  36      117.16      140.75     69.11 o 
   0  12  36        2.17      124.34     80.92 o 
   1  12  36      157.19       93.08     60.12 o 
   2  12  36      115.37       53.85     83.96 o 
   3  12  36      414.09      667.03     97.33 o 
   1  13  36      398.78      422.10    108.87 o 
   2  13  36      509.00      542.04    108.16 o 
   3  13  36     1094.48     1126.61    126.07 o 
   0  14  36      405.25      459.99    148.49 o 
   1  14  36        3.88     -100.10    101.40 o 
   1   1  37        2.70      -28.41     41.12 o 
   2   1  37       90.69      101.25     46.73 o 
   3   1  37     1037.90     1112.25    146.49 o 
   4   1  37      225.13      214.48     94.37 o 
   5   1  37      114.55       43.18     88.47 o 
   6   1  37      245.60      298.46     93.57 o 
   0   2  37     7813.56     8481.77    418.76 o 
   1   2  37     1687.26     1667.32     99.72 o 
   2   2  37     1399.13     1582.86    111.77 o 
   3   2  37      156.66       82.88     49.38 o 
   4   2  37      131.43       50.52     63.53 o 
   5   2  37       61.68      -32.99     96.71 o 
   6   2  37      296.63      344.10     88.73 o 
   1   3  37       30.46       56.85     44.83 o 
   2   3  37       48.15       34.19     52.58 o 
   3   3  37      718.29      805.56     95.16 o 
   4   3  37      798.58     1053.06    165.66 o 
   5   3  37       40.08      -20.37     55.90 o 
   6   3  37      149.33      121.13     78.17 o 
   0   4  37      917.33     1028.83    168.57 o 
   1   4  37        2.91      -20.59     44.24 o 
   2   4  37      558.63      519.38     92.55 o 
   3   4  37      191.86      215.33     72.31 o 
   4   4  37      140.00       83.21     59.72 o 
   5   4  37      180.79      172.38     57.67 o 
   6   4  37      539.41      456.53    105.89 o 
   1   5  37      216.73      124.50     53.09 o 
   2   5  37    10268.85     9863.85    371.92 o 
   3   5  37        0.76       -8.59     60.20 o 
   4   5  37     1204.61     1028.58    134.43 o 
   5   5  37      140.27      143.87     52.71 o 
   6   5  37      102.72      125.28     72.60 o 
   0   6  37      583.93      524.15    104.46 o 
   1   6  37      144.47       70.18     52.00 o 
   2   6  37     1329.37     1275.34    140.62 o 
   3   6  37      225.21      168.39     58.54 o 
   4   6  37      994.24      990.66     95.59 o 
   5   6  37      152.10      168.78     59.53 o 
   6   6  37      271.84      165.08     74.65 o 
   1   7  37       47.79       -2.32     59.14 o 
   2   7  37      949.86      842.70     96.56 o 
   3   7  37       41.61       37.30     54.33 o 
   4   7  37      311.86      370.26     74.28 o 
   5   7  37       13.23       77.35     70.16 o 
   0   8  37     6998.76     7000.25    382.19 o 
   1   8  37        8.27      -53.04     53.04 o 
   2   8  37     1115.71      776.30     83.71 o 
   3   8  37      195.66      247.76    111.95 o 
   4   8  37     1299.84     1316.29    107.87 o 
   5   8  37       53.92       56.63     69.93 o 
   1   9  37      254.95      204.89     92.62 o 
   2   9  37      329.75      307.63     89.50 o 
   3   9  37      110.94       72.47     59.77 o 
   4   9  37      673.67      724.09    101.30 o 
   5   9  37      141.48       -3.00     97.14 o 
   0  10  37     2412.01     2822.72    286.55 o 
   1  10  37       35.15      133.60     59.69 o 
   2  10  37      320.85      366.32     71.04 o 
   3  10  37      153.49      208.38     69.03 o 
   4  10  37      388.50      539.56     92.74 o 
   1  11  37       22.59      -46.36     58.40 o 
   2  11  37      846.89      624.15     99.30 o 
   3  11  37      332.51      218.56    101.93 o 
   4  11  37      584.65      537.98    124.78 o 
   0  12  37      265.19      262.29     94.12 o 
   1  12  37       97.37       55.40     61.44 o 
   2  12  37      101.48      143.99     79.21 o 
   3  12  37       42.07      134.74     97.77 o 
   1  13  37       24.31       67.97     66.59 o 
   2  13  37     1135.66      978.40    191.04 o 
   0  14  37      426.94      560.99    419.47 o 
   0   0  38     3194.27     3649.82    313.19 o 
   1   0  38     2313.89     2799.14    189.18 o 
   2   0  38     2643.33     2304.28    172.01 o 
   3   0  38     2011.43     2038.82    381.80 o 
   4   0  38        0.47     -133.45    133.45 o 
   5   0  38     3558.39     3779.35    333.72 o 
   6   0  38       11.99     -115.85    125.49 o 
   1   1  38       13.08       88.86     45.45 o 
   2   1  38      407.34      558.81     66.82 o 
   3   1  38     1189.95     1351.83    143.92 o 
   4   1  38      120.99      118.39     73.34 o 
   5   1  38       80.84       68.02    102.70 o 
   6   1  38      622.37      329.36    117.57 o 
   0   2  38     1608.01     1536.51    136.79 o 
   1   2  38      219.32      160.76     50.48 o 
   2   2  38      429.39      423.41     63.18 o 
   3   2  38     1298.88     1431.39    132.78 o 
   4   2  38        9.89      -15.63     64.95 o 
   5   2  38        2.69      -92.55     92.55 o 
   6   2  38      355.72      276.16     95.00 o 
   1   3  38     2363.70     2395.16    175.04 o 
   2   3  38     2697.14     2828.64    173.91 o 
   3   3  38      923.04      960.18    110.18 o 
   4   3  38     1432.91     1526.31    127.03 o 
   5   3  38      403.38      317.73     70.20 o 
   6   3  38       28.11       13.11     86.01 o 
   0   4  38     1802.75     1963.46    161.85 o 
   1   4  38      290.12      428.09    109.98 o 
   2   4  38     2026.08     2009.27    116.75 o 
   3   4  38     1741.96     2130.55    254.49 o 
   4   4  38       39.65      -19.56     57.25 o 
   5   4  38      964.37     1031.26     87.88 o 
   6   4  38      524.67      317.21    111.11 o 
   1   5  38      798.27      835.75     83.29 o 
   2   5  38      443.18      364.84     77.27 o 
   3   5  38      233.28      102.14     91.02 o 
   4   5  38        5.14       54.61     59.97 o 
   5   5  38      201.97      160.35     58.61 o 
   6   5  38       17.61       67.00    118.26 o 
   0   6  38      755.01      754.60    117.33 o 
   1   6  38       57.95      -48.61     48.61 o 
   2   6  38       46.22      106.44     76.57 o 
   3   6  38      123.52       53.39     55.81 o 
   4   6  38        0.86       19.28     60.15 o 
   5   6  38       11.94      -39.49     55.75 o 
   1   7  38      156.05       -8.26     59.78 o 
   2   7  38      104.47      182.97     69.00 o 
   3   7  38        1.44      -50.76     60.06 o 
   4   7  38     2393.66     2792.49    201.97 o 
   5   7  38      154.80      231.60     75.96 o 
   0   8  38     1295.25     1407.93    154.63 o 
   1   8  38      819.00      786.15    141.54 o 
   2   8  38       77.63       28.76     53.00 o 
   3   8  38      243.98      167.36     62.52 o 
   4   8  38       81.27       66.32     63.72 o 
   5   8  38       30.14       94.78     75.65 o 
   1   9  38       26.78       18.33     77.71 o 
   2   9  38      208.28      208.18     63.32 o 
   3   9  38       90.88      105.75     61.76 o 
   4   9  38      106.22       54.51     74.68 o 
   0  10  38     1464.59     1331.85    196.41 o 
   1  10  38      789.10      655.34    125.33 o 
   2  10  38      566.08      621.48     95.48 o 
   3  10  38       49.81      -18.61     59.23 o 
   4  10  38      138.25      120.09    104.40 o 
   1  11  38      112.18       52.18     63.34 o 
   2  11  38      228.72      129.62     70.19 o 
   3  11  38        1.93      -43.24     73.96 o 
   0  12  38      209.78       35.69     75.32 o 
   1  12  38        2.07      -48.16     53.78 o 
   2  12  38      162.58      244.76    122.02 o 
   1  13  38      903.76     1105.64    147.17 o 
   1   1  39        0.41      -36.24     43.31 o 
   2   1  39     1026.04     1214.83    203.93 o 
   3   1  39      164.77      239.77     57.76 o 
   4   1  39      961.31      900.06    109.63 o 
   5   1  39      123.17       35.22    146.43 o 
   6   1  39      413.09      533.78    146.40 o 
   0   2  39       60.67       93.08     66.53 o 
   1   2  39     2809.78     3094.57    144.36 o 
   2   2  39      823.39      839.77     91.89 o 
   3   2  39        5.30      -19.45     61.88 o 
   4   2  39      629.21      742.35    107.30 o 
   5   2  39       37.12      -94.27     94.27 o 
   6   2  39      146.89      162.99     99.92 o 
   1   3  39       69.61       36.87     46.63 o 
   2   3  39      150.75      127.06     50.81 o 
   3   3  39      654.96      623.64    115.11 o 
   4   3  39       16.98       47.17     67.04 o 
   5   3  39       92.58       -0.15     75.41 o 
   6   3  39      107.79       53.55    100.84 o 
   0   4  39     6008.78     6291.29    796.96 o 
   1   4  39       27.34       72.64     50.84 o 
   2   4  39       13.02      -27.57     57.63 o 
   3   4  39      377.92      331.76     81.69 o 
   4   4  39     1327.76     1382.17    112.02 o 
   5   4  39      252.94      162.01     76.49 o 
   1   5  39     1899.44     1943.48    119.12 o 
   2   5  39      138.34      189.49     72.64 o 
   3   5  39     1418.78     1568.10    129.63 o 
   4   5  39     1201.50     1064.99    124.11 o 
   5   5  39      289.35      111.58     75.85 o 
   0   6  39     6490.79     6533.34    385.83 o 
   1   6  39       94.56      -20.90     55.29 o 
   2   6  39       40.68      -42.80     81.05 o 
   3   6  39      581.09      537.47     78.30 o 
   4   6  39     1235.45     1290.87    111.81 o 
   5   6  39        3.03       38.16     72.00 o 
   1   7  39        1.49        3.86     62.16 o 
   2   7  39     1298.65     1377.76    215.90 o 
   3   7  39       18.83      -38.79     53.28 o 
   4   7  39        5.15       -8.31     61.20 o 
   5   7  39      117.60      106.61     75.93 o 
   0   8  39      194.82      183.77    120.00 o 
   1   8  39     1778.86     1775.35    160.24 o 
   2   8  39      154.19       83.68     58.17 o 
   3   8  39       14.47       -6.72     56.99 o 
   4   8  39      401.45      325.49     75.35 o 
   1   9  39       42.31      183.56     72.08 o 
   2   9  39     2398.38     2168.77    140.33 o 
   3   9  39       29.23      -20.21     57.15 o 
   4   9  39      441.08      286.85     86.55 o 
   0  10  39      208.98      340.36    125.11 o 
   1  10  39      103.89       53.74     57.93 o 
   2  10  39       17.05       32.65     69.03 o 
   3  10  39       27.34       36.37     62.38 o 
   1  11  39       43.84       73.27     66.48 o 
   2  11  39      116.11       68.92     64.43 o 
   3  11  39      350.48      328.83    106.98 o 
   0  12  39      799.62      436.00    192.38 o 
   1  12  39      166.11      179.65     73.97 o 
   2  12  39      337.61      102.80    113.27 o 
   0   0  40      191.24       51.66     92.02 o 
   1   0  40     1901.47     1910.89    156.62 o 
   2   0  40       48.38      -64.71     64.71 o 
   3   0  40      462.24      602.60    144.62 o 
   4   0  40      932.42      645.21    211.75 o 
   5   0  40      522.28      492.38    201.53 o 
   1   1  40      849.15      910.45    106.67 o 
   2   1  40      613.43      678.15     74.03 o 
   3   1  40     2248.64     2453.31    133.19 o 
   4   1  40        9.75       70.41     73.41 o 
   5   1  40       18.46      200.14    160.63 o 
   0   2  40      612.71      593.09     99.66 o 
   1   2  40     1624.56     1812.79    108.91 o 
   2   2  40       57.66       69.11     49.85 o 
   3   2  40      365.06      362.93    144.40 o 
   4   2  40      279.38       74.97     80.39 o 
   5   2  40      832.41     1035.30    163.57 o 
   1   3  40       15.61      -10.92     53.55 o 
   2   3  40       52.54       66.03     50.29 o 
   3   3  40      763.30      696.67     98.52 o 
   4   3  40       25.19      -76.76     76.76 o 
   5   3  40     2446.23     2771.36    199.62 o 
   0   4  40     1432.02     1494.03    233.28 o 
   1   4  40     4436.75     4711.52    288.74 o 
   2   4  40       28.57       -9.98     60.42 o 
   3   4  40       47.46       -8.23     67.19 o 
   4   4  40     1178.71     1033.86    121.60 o 
   5   4  40      314.04      161.85     86.81 o 
   1   5  40       96.00      141.89     57.73 o 
   2   5  40       54.11       70.33     68.05 o 
   3   5  40       24.56      -30.93     68.52 o 
   4   5  40      203.14      173.49     66.48 o 
   5   5  40      223.28      304.39     86.17 o 
   0   6  40      221.65      301.96     92.11 o 
   1   6  40      146.62      218.55     73.90 o 
   2   6  40      801.46      884.33    108.31 o 
   3   6  40      542.12      536.93    118.09 o 
   4   6  40       96.59      144.60     65.06 o 
   5   6  40        4.78        5.65     73.15 o 
   1   7  40      976.94     1205.88    225.12 o 
   2   7  40        1.53       12.72    101.14 o 
   3   7  40      745.57      689.13     88.65 o 
   4   7  40        2.72      -34.58     64.34 o 
   0   8  40     1118.99     1057.41    181.62 o 
   1   8  40      249.09      356.42     81.81 o 
   2   8  40        7.64      -43.38     54.42 o 
   3   8  40       75.96       60.41     62.65 o 
   4   8  40       13.50       64.75     63.96 o 
   1   9  40       45.99       74.13     71.76 o 
   2   9  40       95.79      113.93     65.15 o 
   3   9  40      303.52      339.31     91.21 o 
   0  10  40       84.17       82.87    113.81 o 
   1  10  40      449.32      253.39     72.69 o 
   2  10  40       30.76      -20.98     58.51 o 
   3  10  40      119.20      111.23     80.02 o 
   1  11  40      282.68      198.20     72.84 o 
   2  11  40        4.68       34.38     73.60 o 
   0  12  40      194.71      203.95    147.98 o 
   1  12  40      486.15      369.14    117.41 o 
   1   1  41      779.27      768.10    100.45 o 
   2   1  41      163.87      280.40     75.92 o 
   3   1  41      731.97      754.10    104.04 o 
   4   1  41      318.42      219.10    123.58 o 
   5   1  41      771.83      626.96    169.64 o 
   0   2  41      796.22      876.40    115.01 o 
   1   2  41      819.72      743.88     95.85 o 
   2   2  41      547.60      636.60     77.87 o 
   3   2  41      373.31      373.69    157.52 o 
   4   2  41       18.74       71.37     74.08 o 
   5   2  41      127.02      -56.49    124.79 o 
   1   3  41     1698.06     2054.06    119.09 o 
   2   3  41     2391.19     2529.39    166.41 o 
   3   3  41      141.91      175.94     78.93 o 
   4   3  41        1.11      -37.67     68.53 o 
   5   3  41        3.85      -35.52    128.80 o 
   0   4  41      885.02     1249.40    138.87 o 
   1   4  41     1134.20     1338.03    111.30 o 
   2   4  41       27.11       36.19     62.58 o 
   3   4  41      158.95      201.35     93.08 o 
   4   4  41       28.87      149.13     68.27 o 
   5   4  41       10.35      -20.77     82.98 o 
   1   5  41       39.48        4.99     53.44 o 
   2   5  41       24.81       77.69     87.37 o 
   3   5  41      304.26       91.05    109.61 o 
   4   5  41      999.37      981.44    269.36 o 
   5   5  41      661.06      363.51    150.78 o 
   0   6  41     2513.79     2839.62    213.85 o 
   1   6  41     1245.99     1286.41    175.61 o 
   2   6  41       57.28       34.26     71.10 o 
   3   6  41      225.95      172.35     66.95 o 
   4   6  41      303.32      134.02     70.86 o 
   1   7  41      705.64      500.79     90.04 o 
   2   7  41     1281.90     1332.29    182.29 o 
   3   7  41      454.43      415.31    134.45 o 
   4   7  41       61.94        1.72     65.27 o 
   0   8  41       59.24      -62.42     97.40 o 
   1   8  41       11.99      -22.62     66.73 o 
   2   8  41      125.52       28.48     62.14 o 
   3   8  41      522.96      315.71     74.62 o 
   4   8  41      611.47      197.71    165.07 o 
   1   9  41      256.77       45.69     71.10 o 
   2   9  41      125.10       66.72     61.84 o 
   3   9  41      882.40      641.93    134.10 o 
   0  10  41      127.31      271.75    131.30 o 
   1  10  41      147.88      102.43     97.87 o 
   2  10  41        1.23      -21.69     67.88 o 
   1  11  41       60.56       71.30    126.19 o 
   0   0  42       87.01       91.48     99.01 o 
   1   0  42      301.11      272.28     85.59 o 
   2   0  42     1224.96     1290.55    197.36 o 
   3   0  42      111.96      130.36     80.46 o 
   4   0  42      875.31      991.22    253.72 o 
   1   1  42       38.70      152.42     65.87 o 
   2   1  42     1041.13      943.38     86.18 o 
   3   1  42      311.49      333.00     93.63 o 
   4   1  42      351.54      313.55    163.86 o 
   0   2  42     1735.92     1720.41    151.99 o 
   1   2  42      289.10      279.46     70.32 o 
   2   2  42       89.87       83.68     54.36 o 
   3   2  42       16.16      -16.47     63.01 o 
   4   2  42     1462.14     1432.89    137.22 o 
   1   3  42      460.34      663.62     76.98 o 
   2   3  42      158.01      231.19     63.35 o 
   3   3  42      444.25      535.25     97.23 o 
   4   3  42     1680.76     1578.18    185.53 o 
   0   4  42     2484.27     2690.73    201.35 o 
   1   4  42        7.25      -43.36     48.13 o 
   2   4  42      409.68      592.61     91.78 o 
   3   4  42        1.76       -7.74     83.79 o 
   4   4  42      177.17      143.10     68.64 o 
   1   5  42      292.56      250.39     69.98 o 
   2   5  42      601.93      465.60    115.32 o 
   3   5  42       61.15       61.34     73.65 o 
   4   5  42      351.21      378.77     80.88 o 
   0   6  42       11.31      107.86     85.92 o 
   1   6  42     1276.22     1422.31    380.86 o 
   2   6  42      543.03      531.03     94.08 o 
   3   6  42      180.96      212.85     66.40 o 
   4   6  42      177.07      150.25     76.38 o 
   1   7  42       66.36      106.16     71.35 o 
   2   7  42     1403.89     1658.02    246.27 o 
   3   7  42      246.86      376.54     81.49 o 
   0   8  42      300.04      438.84    137.22 o 
   1   8  42       14.41      -53.62     66.18 o 
   2   8  42      136.56      114.75     67.47 o 
   3   8  42        5.20      -26.25     90.56 o 
   1   9  42       23.58      -62.31     62.31 o 
   2   9  42       36.70      -16.83     76.12 o 
   1  10  42       45.88       12.38    111.39 o 
   1   1  43       25.23       11.31     48.19 o 
   2   1  43      363.36      321.98     80.16 o 
   3   1  43        2.30      -68.98     70.93 o 
   4   1  43      809.22      865.14    173.68 o 
   0   2  43     2304.28     2672.86    195.32 o 
   1   2  43        1.65      -14.29     51.77 o 
   2   2  43      486.63      468.58     69.62 o 
   3   2  43      903.47      847.28    119.54 o 
   4   2  43       73.05      -33.87     79.18 o 
   1   3  43      954.77     1104.49     92.57 o 
   2   3  43       51.18       20.34     64.14 o 
   3   3  43      597.40      712.74    104.54 o 
   4   3  43      540.36      550.93    116.73 o 
   0   4  43        1.98      -74.92     74.92 o 
   1   4  43      344.14      390.22     72.84 o 
   2   4  43      457.27      435.41     85.95 o 
   3   4  43      205.98      109.44     77.80 o 
   4   4  43       96.54      179.21     76.59 o 
   1   5  43      190.00       75.18    103.92 o 
   2   5  43     1115.59     1177.96    247.39 o 
   3   5  43      139.85      102.71     82.76 o 
   4   5  43      350.78      277.26     99.73 o 
   0   6  43       43.09      -86.23    237.58 o 
   1   6  43      747.66      869.09    104.90 o 
   2   6  43      218.98       82.41     99.58 o 
   3   6  43      392.65      493.85    124.70 o 
   1   7  43     1247.74     1121.33    218.83 o 
   2   7  43      126.29      175.94     76.59 o 
   3   7  43     1127.03     1015.08    108.64 o 
   0   8  43      989.80     1109.88    191.57 o 
   1   8  43       29.83      -17.58    102.82 o 
   2   8  43      156.81       74.09     75.79 o 
   2   9  43       51.31       45.15    105.69 o 
   0   0  44     1387.94     1962.26    231.93 o 
   1   0  44     2443.63     2779.45    329.33 o 
   2   0  44      315.38      221.42     94.03 o 
   3   0  44      417.57      415.79    192.51 o 
   1   1  44      168.50      184.20     86.02 o 
   2   1  44      429.21      356.27     66.97 o 
   3   1  44      110.05       25.49     74.03 o 
   0   2  44      963.30     1230.26    136.33 o 
   1   2  44       22.07       40.73     53.73 o 
   2   2  44        1.58      -50.82     50.82 o 
   3   2  44       21.77        0.63     66.87 o 
   4   2  44      892.56      673.46    151.48 o 
   1   3  44       26.24       19.88     52.27 o 
   2   3  44     1043.98     1424.31    157.43 o 
   3   3  44     1153.44     1110.69    152.39 o 
   4   3  44       89.33       81.26    116.23 o 
   0   4  44       89.47       44.09     82.22 o 
   1   4  44       56.09       58.46     55.70 o 
   2   4  44      100.21      126.91     95.72 o 
   3   4  44       79.09       74.48     78.66 o 
   1   5  44      142.15       22.80     76.94 o 
   2   5  44      534.25      477.04     92.63 o 
   3   5  44      249.97      326.16     94.56 o 
   0   6  44     1924.93     1979.23    234.22 o 
   1   6  44      277.40      617.81     98.66 o 
   2   6  44        3.02      -62.53     62.53 o 
   3   6  44       98.58       67.67    161.03 o 
   1   7  44       14.87      -17.67    102.70 o 
   2   7  44        0.75      -68.86     68.86 o 
   1   8  44      108.76      192.11    185.11 o 
   2   8  44        0.27      -53.52     91.08 o 
   1   1  45       53.01       59.71     57.45 o 
   2   1  45      108.72      137.43     60.35 o 
   3   1  45      478.11      495.75    127.63 o 
   0   2  45      348.01      586.20    107.03 o 
   1   2  45     1381.61     1728.90    164.74 o 
   2   2  45       32.37       45.46     56.27 o 
   3   2  45        2.25      -78.21     78.21 o 
   1   3  45      296.27      341.13     69.66 o 
   2   3  45      372.34      528.52     94.51 o 
   3   3  45      118.68      332.19    182.15 o 
   0   4  45       34.37      -39.39     71.62 o 
   1   4  45        2.36       52.22     56.27 o 
   2   4  45       28.65       -3.26     67.65 o 
   3   4  45      332.23      347.36    133.72 o 
   1   5  45      965.32     1159.83    119.97 o 
   2   5  45      108.19      188.01     79.67 o 
   0   6  45       41.49       78.11    134.67 o 
   1   6  45        6.87      -63.85     64.27 o 
   2   6  45        2.17      -24.22    199.91 o 
   1   7  45      497.61      502.61    216.86 o 
   0   0  46     3547.44     3718.97    345.74 o 
   1   0  46      418.98      327.10     94.47 o 
   2   0  46      595.27      737.81    122.57 o 
   1   1  46      107.09       79.74     55.87 o 
   2   1  46      309.93      338.61     71.30 o 
   3   1  46       75.19      173.28    115.43 o 
   0   2  46       56.70      183.02     86.40 o 
   1   2  46       10.08        9.87     55.45 o 
   2   2  46        1.80       -5.90     56.19 o 
   3   2  46      118.82      -28.79     96.32 o 
   1   3  46      146.24      167.64     66.45 o 
   2   3  46     1564.31     2181.10    195.41 o 
   0   4  46      194.68       53.89     82.87 o 
   1   4  46      248.78      273.09     70.90 o 
   2   4  46       60.13      -58.96     88.11 o 
   1   5  46        1.75       58.56    141.93 o 
   2   5  46      697.85      623.15    233.55 o 
   0   6  46      554.46      269.87    176.24 o 
   1   6  46       80.02     -106.82    162.24 o 
   1   1  47      145.91      150.00    124.90 o 
   2   1  47      314.60      354.02     94.04 o 
   0   2  47      989.41     1092.11    224.67 o 
   1   2  47        8.77       56.13     58.70 o 
   2   2  47      424.62      587.09    150.94 o 
   1   3  47       84.09      260.25     79.47 o 
   2   3  47      159.40      281.98    130.49 o 
   0   4  47       35.42      232.20    147.18 o 
   1   4  47      166.09      272.56    188.61 o 
   0   0  48        0.34      217.94    126.19 o 
   1   0  48     1398.62     1523.16    209.06 o 
   1   1  48      136.78       99.39     97.27 o 
   0   2  48      409.71      454.44    160.90 o 
                                                 
